# Supplementary material for: Breast cancer PAM50 signature: correlation and concordance between RNA-Seq and digital multiplexed gene expression technologies in a triple negative breast cancer series
Source: BMC Genomics. 2019 Jun 3;20:452. doi: 10.1186/s12864-019-5849-0 (PMC6547580; doi:10.1186/s12864-019-5849-0)
Supplement: Supplementary file 1 — Table S1. PAM50 output for RNA-Seq and NanoString nCounter. PAM50 table of results for RNA-Seq and NanoString nCounter®. It is reported for each sample and platform: the centroid correlation, the subtype call with its confidence, the ROR and ROR + PS values and groups, the Proliferation Score; and the ER/HER2 gene expression. (XLSX 90 kb) [file 12864_2019_5849_MOESM1_ESM.xlsx]

## Sheet: RNA-Seq
patient_code	Basal	Her2	LumA	LumB	Call	Confidence	ROR_S_Subtype_Only	ROR_S_Group_Subtype_Only	Proliferation Score	ROR_P_Subtype_Proliferation	ROR_P_Group_Subtype_Proliferation	ER_expr	Her2_expr
HCSC-0003	0.760864	-0.2194	-0.471501	-0.250324	Basal	1	57.0868	high	0.178539	50.2414	med	-1.60773	-0.228057
HCSC-0004	-0.204034	0.621897	-0.289412	0.4303	Her2	1	68.4796	high	0.422335	68.8213	high	-1.56053	-0.413789
HCSC-0007	-0.384874	0.372869	0.233998	0.109244	Her2	0.99	36.8657	med	-0.419101	25.5796	med	-1.33615	0.560856
HCSC-0008	0.618439	0.0556543	-0.548043	-0.0268427	Basal	1	67.3255	high	0.482482	66.7559	high	-1.71245	-0.572262
HCSC-0009	0.776615	-0.0856182	-0.564178	-0.193373	Basal	1	63.9211	high	0.414491	62.0941	high	-2.1723	-0.26412
HCSC-0010	0.683938	-0.00993998	-0.613733	-0.102233	Basal	1	68.1503	high	0.477405	66.31	high	-1.74034	-0.655524
HCSC-0013	0.41964	0.340792	-0.694598	0.238896	Basal	1	81.0417	high	0.7505	82.9572	high	-1.48232	-0.113637
HCSC-0014	0.658103	0.0656423	-0.614694	0.0354862	Basal	1	71.4736	high	0.624453	73.5949	high	-1.77554	-0.145859
HCSC-0017	-0.444184	0.292041	0.278061	0.154796	Her2	0.96	34.3215	med	-0.458232	23.1406	med	-1.16719	0.476141
HCSC-0020	-0.133637	0.623145	-0.331765	0.541513	Her2	1	72.462	high	0.425481	70.0688	high	-1.67136	0.291961
HCSC-0021	0.654934	0.213253	-0.748764	0.106363	Basal	1	80.3657	high	0.732071	80.9956	high	-1.73623	-1.00237
HCSC-0022	0.740696	-0.0370228	-0.639568	-0.10569	Basal	1	69.0473	high	0.645719	73.0554	high	-2.06358	-1.17297
HCSC-0023	0.633037	-0.112125	-0.537479	-0.0692917	Basal	1	63.7893	high	0.405343	61.9511	high	-1.03338	-1.13067
HCSC-0025	0.746747	0.044994	-0.747035	-0.0287635	Basal	1	76.0215	high	0.697822	77.4474	high	-2.26222	-0.467505
HCSC-0026	-0.386315	-0.31419	0.778247	-0.353565	LumA	1	-3.51853	low	-0.979447	-11.1111	low	1.15482	0.686392
HCSC-0027	-0.169556	0.260216	0.181561	-0.0821609	Her2	0.93	35.253	med	-0.194891	33.0434	med	-2.54666	0.586338
HCSC-0028	0.825306	-0.132389	-0.61431	-0.193565	Basal	1	65.5512	high	0.520976	66.5087	high	-1.54291	-0.37303
HCSC-0031	0.432893	0.155822	-0.233709	-0.234382	Basal	1	51.375	med	-0.23831	34.163	med	-1.39795	0.249507
HCSC-0032	0.616999	-0.276255	-0.313517	-0.354238	Basal	1	47.2538	med	0.0729995	43.2191	med	-2.00021	-0.542074
HCSC-0033	0.72946	0.0513325	-0.652725	0.0370228	Basal	1	73.2194	high	0.586452	72.3918	high	-1.26305	-1.57947
HCUV-0001	0.748571	0.227947	-0.781224	0.00677071	Basal	1	80.7254	high	0.534351	73.0161	high	-2.29398	-0.729601
HLPR-001	-0.0448019	0.401008	-0.115006	0.143818	Her2	1	54.0084	high	-0.0520415	44.4972	med	-2.60899	0.506066
HLPR-002	-0.474286	0.0702521	0.537575	-0.0421128	LumA	1	16.869	low	-0.624097	10.6837	low	0.653499	0.0420333
HLPR-003	0.638319	-0.0855222	-0.651285	-0.027611	Basal	1	69.6202	high	0.698924	75.375	high	-1.41631	-0.779754
HLPR-004	0.749916	-0.0418247	-0.578679	-0.248211	Basal	1	64.1154	high	0.464601	64.2933	high	-1.2317	-0.639412
HLPR-005	0.748956	-0.0820648	-0.627947	-0.114142	Basal	1	67.8046	high	0.462561	65.2143	high	-1.70967	-1.1575
HSCP-0001	0.704298	0.0234814	-0.674622	-0.0960864	Basal	1	71.3682	high	0.696074	76.0057	high	-1.5025	-0.697636
HSCP-0002	-0.105018	0.583193	-0.311981	0.39419	Her2	1	68.7342	high	0.392218	67.3388	high	-1.56412	-0.268046
HUGM-0001	0.682689	-0.193373	-0.484466	-0.238223	Basal	1	57.8211	high	0.190658	51.1599	med	-1.08721	-1.09605
HUGM-0002	0.58521	0.182521	-0.740408	0.164082	Basal	1	80.1884	high	0.557937	74.0597	high	-1.01393	-0.328017
HUGM-0008	0.643601	0.209316	-0.746363	0.0531573	Basal	1	79.2627	high	0.711782	79.821	high	-2.09577	-1.57986
HUGM-0009	0.795822	-0.221897	-0.493493	-0.326291	Basal	1	56.8648	high	0.330398	56.0701	high	-1.64067	-0.657407
HUGM-0011	0.643794	0.0837935	-0.657431	-0.0108043	Basal	1	72.6665	high	0.605939	73.2166	high	-1.43692	-0.622823
HUGM-0015	0.796783	-0.0621849	-0.600864	-0.217863	Basal	1	65.476	high	0.436564	63.4303	high	-0.564909	-0.400657
HUGM-0018	0.599808	-0.131525	-0.364418	-0.312461	Basal	1	52.1	med	0.2151	50.8713	med	-1.19397	-1.05566
HUGM-0019	0.487059	-0.395438	-0.057479	-0.397935	Basal	1	33.5177	med	-0.19499	28.4702	med	-0.54512	-0.725508
HUGM-0022	-0.00417767	0.0797599	0.0190636	-0.0510444	Her2	0.42	40.6818	med	-0.222832	32.4425	med	-1.6225	-0.452102
HUGM-0026	0.476495	0.152653	-0.533349	0.077551	Basal	1	69.1816	high	0.336078	62.1725	high	-0.575672	-0.652485
HUGM-0027	0.51587	-0.0572869	-0.369892	-0.309772	Basal	1	53.0449	high	0.155754	49.1985	med	-1.58791	-1.03677
HUGM-0028	-0.0493157	0.526627	-0.232749	0.331765	Her2	1	63.8521	high	0.196363	57.8227	high	-1.80798	0.402877
HUGM-0029	0.390348	0.466218	-0.562353	0.10521	Her2	1	75.0188	high	0.445894	69.5945	high	-2.06323	-0.501639
HUGM-0030	0.721585	-0.149964	-0.569556	-0.176086	Basal	1	63.2168	high	0.461786	63.6201	high	-0.345828	-0.263434
HUGM-0031	0.762881	-0.0653541	-0.61892	-0.279904	Basal	1	64.9726	high	0.503172	65.9028	high	-1.73468	-0.373866
HUGM-0032	0.473421	0.22449	-0.712077	0.347803	Basal	1	82.1479	high	0.909284	89.1555	high	-2.38186	-0.751436
HUGM-0034	0.763553	0.0616086	-0.727731	0.0027371	Basal	1	76.0749	high	0.600784	73.6831	high	-1.78179	-0.772193
HUGM-0036	0.621609	0.0178151	-0.52048	-0.166963	Basal	1	63.3006	high	0.312103	58.54	high	-1.66046	-0.876629
HUGM-0037	0.802545	0.0109964	-0.627947	-0.13988	Basal	1	69.0046	high	0.411545	63.7852	high	-0.224743	0.096868
HUGM-0038	0.772581	-0.0993517	-0.492245	-0.302281	Basal	1	58.8967	high	0.268739	54.7406	high	-1.60014	-0.961631
HUGM-0041	0.504058	0.101465	-0.445858	-0.0904202	Basal	1	62.1318	high	0.2237	55.3226	high	-1.8011	-0.907594
HUGM-0042	-0.205378	0.663866	-0.107515	0.242641	Her2	1	58.4103	high	0.0870382	52.6844	med	-2.0551	0.230406
HUGM-0044	0.629868	0.221513	-0.700936	0.0381753	Basal	1	77.2399	high	0.592145	74.5618	high	-1.40254	-0.666403
HUGM-0045	0.654934	0.0644898	-0.701993	-0.00821129	Basal	1	74.3292	high	0.745171	79.117	high	-0.883952	-0.958267
HUGM-0047	0.0686194	0.51078	-0.459112	0.340312	Her2	1	73.7303	high	0.430407	69.5851	high	-1.38922	-0.392679
HUGM-0048	0.604322	0.149004	-0.641969	-0.0885954	Basal	1	71.4857	high	0.620005	73.6875	high	-1.47099	-0.616259
HUGM-0050	0.728403	-0.0647779	-0.582521	-0.267899	Basal	1	63.5022	high	0.25401	55.6506	high	-1.64329	-1.0142
HUGM-0051	0.829724	0.0409604	-0.693349	-0.0953181	Basal	1	73.035	high	0.420486	65.3732	high	-1.9661	-1.06994
HUGM-0052	0.306218	0.00744298	-0.197983	-0.277695	Basal	0.97	46.366	med	-0.113608	37.2832	med	-1.17119	-0.680788
HUGM-0053	-0.441921	0.445954	0.313902	0.0211765	Her2	1	32.8701	med	-0.460263	23.1361	med	-2.09004	2.06174
HUGM-0054	0.661176	0.0951261	-0.58521	-0.0826411	Basal	1	68.7238	high	0.340623	61.5153	high	-1.05549	-0.183712
HUGM-0055	0.67952	0.0268427	-0.674238	0.0981032	Basal	1	74.526	high	0.818594	82.0383	high	-0.791025	-0.499521
HUGM-0056	-0.332245	-0.0588235	0.545354	-0.192413	LumA	1	12.8437	low	-0.604153	9.4515	low	0.555623	0.608339
HUGM-0057	0.432413	0.285186	-0.725234	0.255414	Basal	1	81.8356	high	0.694101	80.6956	high	-0.914079	-0.587969
HUGM-0058	0.832221	-0.0194478	-0.728499	-0.0633373	Basal	1	74.1532	high	0.612311	73.0995	high	-1.61329	-0.490635
HUGM-0059	0.61988	0.00734694	-0.507899	-0.206435	Basal	1	61.9569	high	0.355122	59.7982	high	-1.17665	-0.840142
HUGM-0060	0.438559	-0.134118	-0.0742857	-0.437215	Basal	1	37.1501	med	-0.226038	29.3274	med	-0.906102	-0.0977562
HUGM-0061	0.792941	-0.0471068	-0.616711	-0.232941	Basal	1	66.0829	high	0.550002	68.161	high	-0.723962	-0.646437
HUGM-0063	0.647731	0.148812	-0.782185	0.153806	Basal	1	81.5636	high	0.664313	78.4227	high	-1.47632	-0.835798
HVDH-0001	0.56946	-0.0429772	-0.396399	-0.37527	Basal	1	53.5238	high	0.248639	52.9248	med	-1.36685	-0.363795
HVDH-0002	0.669916	-0.123457	-0.530276	-0.201921	Basal	1	61.2894	high	0.266693	55.4824	high	-1.09365	-0.937914
HVDH-0003	0.760096	-0.0228091	-0.673661	-0.0905162	Basal	1	71.0189	high	0.623259	72.7443	high	-1.09375	-1.05765
HVDH-0004	0.851717	-0.0939736	-0.66108	-0.0764946	Basal	1	70.1419	high	0.41	63.6023	high	-0.160283	-0.615093
HVDH-0005	0.743962	0.00523409	-0.607971	-0.0987755	Basal	1	68.4891	high	0.386169	62.7491	high	-1.5204	-0.598602
HVDH-0006	0.672989	0.00792317	-0.567347	-0.102329	Basal	1	66.4336	high	0.471269	65.6925	high	-2.04933	-0.639248
HVDH-0007	0.586074	-0.0576711	-0.618151	-0.02012	Basal	1	68.5217	high	0.715686	75.9477	high	-1.43488	-1.24202
HVDH-0008	0.632173	0.148427	-0.64898	-0.0234814	Basal	1	72.9946	high	0.52876	70.5025	high	-2.12164	-0.100368
HVDH-0011	-0.401489	-0.253589	0.698535	-0.322353	LumA	1	1.1214	low	-0.89252	-6.08053	low	0.566693	0.213109
HVDH-0012	0.785834	0.0979112	-0.766146	-0.00936374	Basal	1	78.1079	high	0.573244	73.2394	high	-2.05445	-0.624113
INEN-0002	0.693637	0.114622	-0.77527	0.0963746	Basal	1	80.0426	high	0.746014	80.9821	high	-1.10296	-0.913692
INEN-0003	-0.249172	0.280192	0.059976	0.433565	LumB	1	48.8155	med	0.147369	51.2005	med	-0.971302	-0.153668
INEN-0004	0.726387	-0.0177191	-0.564466	-0.296423	Basal	1	62.957	high	0.418511	62.2176	high	-2.01832	-0.699904
INEN-0005	0.437887	0.16024	-0.405522	-0.110876	Basal	1	60.652	high	0.367284	60.9565	high	-0.731713	0.586302
INEN-0006	0.752413	-0.0153181	-0.577239	-0.123745	Basal	1	66.538	high	0.437303	64.1282	high	-1.53583	-0.846875
INEN-0007	0.74425	-0.0836014	-0.676831	-0.0223289	Basal	1	71.3204	high	0.622414	72.6487	high	-1.86786	-0.877053
INEN-0008	0.747803	0.118367	-0.748475	-0.0287635	Basal	1	77.1626	high	0.472331	69.0808	high	-1.1354	-0.848261
INEN-0009	0.741657	0.0130132	-0.634862	-0.0803361	Basal	1	70.0149	high	0.526009	68.7899	high	-1.34063	-0.765956
INEN-0010	0.614502	0.0531573	-0.605186	0.158031	Basal	1	72.7295	high	0.571676	72.0012	high	-0.156932	-1.09312
INEN-0012	0.51398	0.150204	-0.53949	0.23	Basal	1	72.1351	high	0.470943	68.4733	high	-1.28778	-0.773125
INEN-0014	0.0335654	0.510396	-0.354526	0.446627	Her2	1	70.9933	high	0.613144	76.3098	high	-0.860982	-0.292177
INEN-0015	0.577911	-0.0505642	-0.48581	-0.027515	Basal	1	62.9758	high	0.36172	60.3854	high	-1.10008	-1.31134
INEN-0016	0.687875	-0.125954	-0.509148	-0.25407	Basal	1	59.5938	high	0.329734	57.4314	high	-0.552244	-1.38308
INEN-0017	0.258103	0.35539	-0.37527	-0.032509	Her2	0.99	62.6801	high	0.123708	52.9815	high	-1.84772	-1.27415
INEN-0020	0.462089	0.0967587	-0.665018	0.271453	Basal	1	76.9909	high	0.773295	81.7307	high	-1.40205	-1.76264
INEN-0021	0.169556	0.356831	-0.36096	0.28509	Her2	0.99	66.9802	high	0.370584	64.5185	high	-1.35284	-0.840675
INEN-0022	0.637359	-0.0534454	-0.516639	-0.072557	Basal	1	63.7528	high	0.392736	61.6742	high	-1.01441	-0.66318
INEN-0023	0.659544	0.0209844	-0.692389	-0.0407683	Basal	1	72.7714	high	0.656521	74.9352	high	-0.838191	-1.35146
INEN-0024	0.661753	-0.0564226	-0.562257	-0.155534	Basal	1	64.3335	high	0.388591	61.5111	high	-0.876736	-0.185953

## Sheet: NanoString nCounter
patient_code	Basal	Her2	LumA	LumB	Call	Confidence	ROR_S_Subtype_Only	ROR_S_Group_Subtype_Only	Proliferation Score	ROR_P_Subtype_Proliferation	ROR_P_Group_Subtype_Proliferation	ER_expr	Her2_expr
HCSC-0003	0.809556	-0.238415	-0.498391	-0.367683	Basal	1	56.2014	high	0.169001	49.321	med	-2.44806	-0.728588
HCSC-0004	0.304106	0.42569	-0.604898	0.157455	Her2	1	76.6344	high	0.450078	70.2201	high	-3.42444	-1.23352
HCSC-0007	0.0412485	0.27539	-0.11587	-0.0562305	Her2	0.95	49.2829	med	-0.140546	38.7883	med	-3.36851	-0.39865
HCSC-0008	0.726963	0.030012	-0.65916	-0.102425	Basal	1	70.8293	high	0.480194	67.2492	high	-2.68858	-0.816439
HCSC-0009	0.841633	-0.0432653	-0.634574	-0.22545	Basal	1	67.2462	high	0.384044	61.8212	high	-2.5397	-0.575938
HCSC-0010	0.756639	-0.0144538	-0.619592	-0.234382	Basal	1	66.4773	high	0.431395	63.7313	high	-2.69659	-1.18218
HCSC-0013	0.577335	0.220552	-0.75904	0.104634	Basal	1	80.4855	high	0.68349	79.2338	high	-2.70222	-0.746575
HCSC-0014	0.729364	0.0696759	-0.656759	-0.0747659	Basal	1	71.7859	high	0.559765	70.8745	high	-2.435	-0.757633
HCSC-0017	-0.0373109	0.175222	-0.00753902	-0.0706363	Her2	0.78	42.693	med	-0.30534	30.1218	med	-3.51167	-0.569898
HCSC-0020	0.129028	0.528163	-0.526242	0.40581	Her2	1	78.1625	high	0.467575	72.332	high	-2.93749	-0.513386
HCSC-0021	0.727443	0.140264	-0.73503	-0.0785114	Basal	1	75.9937	high	0.592282	73.5991	high	-2.58634	-1.28139
HCSC-0022	0.795534	-0.0854262	-0.662425	-0.163313	Basal	1	68.593	high	0.546542	68.6268	high	-2.63746	-1.09128
HCSC-0023	0.763073	-0.149196	-0.572821	-0.253301	Basal	1	62.2778	high	0.329107	57.9262	high	-2.33011	-1.5083
HCSC-0025	0.831164	0.00907563	-0.706987	-0.161969	Basal	1	72.0253	high	0.640197	73.629	high	-2.84549	-0.938086
HCSC-0026	-0.210372	-0.318896	0.674238	-0.465738	LumA	1	-0.280203	low	-0.920304	-8.30029	low	-0.222894	0.0257325
HCSC-0027	0.440096	0.0771669	-0.276735	-0.290468	Basal	1	51.1027	med	0.00627904	43.4183	med	-4.61016	-0.72997
HCSC-0028	0.878703	-0.135174	-0.599424	-0.260408	Basal	1	64.0401	high	0.509409	65.4648	high	-2.66726	-1.31678
HCSC-0031	0.625546	0.102233	-0.473325	-0.284514	Basal	1	60.6379	high	-0.0808359	42.3681	med	-2.34197	-0.42615
HCSC-0032	0.747611	-0.211429	-0.41916	-0.435486	Basal	1	51.8722	med	0.0943161	45.2926	med	-2.93495	-0.900465
HCSC-0033	0.876206	0.0108043	-0.691909	-0.171381	Basal	1	71.4913	high	0.505639	68.056	high	-2.70699	-1.59476
HCUV-0001	0.741657	0.191453	-0.777479	-0.0592077	Basal	1	78.8973	high	0.469395	69.7077	high	-2.44638	-0.973618
HLPR-001	0.213349	0.368355	-0.334454	-0.0104202	Her2	0.99	61.326	high	-0.0293227	46.6689	med	-3.66789	0.130091
HLPR-002	0.0346218	0.264154	-0.0217527	-0.152653	Her2	0.94	43.5714	med	-0.483149	23.44	med	-1.74561	-0.612928
HLPR-003	0.780648	-0.0856182	-0.71419	-0.150828	Basal	1	70.871	high	0.617535	72.1061	high	-2.40177	-1.06717
HLPR-004	0.776711	-0.00936375	-0.663481	-0.239088	Basal	1	68.3921	high	0.471247	65.8217	high	-2.34596	-1.36667
HLPR-005	0.774598	-0.0861945	-0.593565	-0.296807	Basal	1	63.3913	high	0.346035	59.0918	high	-2.39651	-1.29357
HSCP-0001	0.765186	0.0584394	-0.72533	-0.198655	Basal	1	72.5694	high	0.527593	69.5462	high	-2.43828	-0.745115
HSCP-0002	0.243025	0.56072	-0.621609	0.241393	Her2	1	80.4087	high	0.376096	69.0546	high	-2.76769	-0.923395
HUGM-0001	0.781609	-0.1297	-0.598752	-0.264058	Basal	1	63.5506	high	0.290913	56.7897	high	-2.34223	-1.64572
HUGM-0002	0.706026	0.131909	-0.751261	0.00629052	Basal	1	77.8559	high	0.547572	72.4268	high	-2.30577	-0.759359
HUGM-0008	0.734454	0.137191	-0.757215	-0.0516206	Basal	1	77.3526	high	0.667011	76.9538	high	-2.20392	-1.77384
HUGM-0009	0.835966	-0.196351	-0.538151	-0.340792	Basal	1	59.047	high	0.357458	57.7672	high	-2.24728	-1.14265
HUGM-0011	0.788427	0.025018	-0.669724	-0.196351	Basal	1	69.9278	high	0.487259	67.0561	high	-2.45938	-0.942852
HUGM-0015	0.82377	-0.0339496	-0.616903	-0.269148	Basal	1	65.8311	high	0.456526	64.3341	high	-1.76443	-1.01388
HUGM-0018	0.746267	-0.110396	-0.514046	-0.385546	Basal	1	58.1158	high	0.261707	54.1341	high	-2.49606	-1.82461
HUGM-0019	0.683745	-0.371333	-0.289604	-0.489748	Basal	1	42.9326	med	-0.0110465	38.0359	med	-2.49089	-1.65467
HUGM-0022	0.374502	0.00264106	-0.30036	-0.234574	Basal	0.99	51.5988	med	-0.0221401	42.2757	med	-3.0383	-1.34717
HUGM-0026	0.629676	0.145546	-0.621705	-0.0539256	Basal	1	71.3003	high	0.346123	62.7237	high	-2.13822	-1.49975
HUGM-0027	0.547371	-0.106074	-0.283553	-0.469388	Basal	1	46.2373	med	0.121288	45.532	med	-2.30684	-1.78544
HUGM-0028	0.281825	0.415318	-0.516639	0.188764	Her2	1	73.2368	high	0.297874	63.2703	high	-3.13628	-0.759136
HUGM-0029	0.593661	0.291909	-0.638031	-0.0796639	Basal	1	73.515	high	0.472258	68.9763	high	-3.0329	-1.27108
HUGM-0030	0.764994	-0.0764946	-0.616327	-0.208451	Basal	1	65.907	high	0.477123	65.1602	high	-1.94312	-1.09366
HUGM-0031	0.813301	-0.108379	-0.593469	-0.362689	Basal	1	62.152	high	0.448038	62.5856	high	-2.41982	-0.861712
HUGM-0032	0.599616	0.192509	-0.796495	0.229484	Basal	1	83.8249	high	0.923198	89.6935	high	-2.72341	-1.44984
HUGM-0034	0.79563	0.0690036	-0.754526	-0.0739016	Basal	1	76.1715	high	0.590049	73.1673	high	-2.7759	-1.35479
HUGM-0036	0.733109	0.0230972	-0.628331	-0.23611	Basal	1	67.2449	high	0.341866	60.562	high	-3.02787	-1.68172
HUGM-0037	0.861513	-0.0295318	-0.645522	-0.229964	Basal	1	67.9244	high	0.405641	62.8873	high	-1.52586	-0.52025
HUGM-0038	0.80024	-0.097431	-0.500696	-0.356158	Basal	1	58.5113	high	0.267807	54.4979	high	-2.54668	-1.50931
HUGM-0041	0.667707	0.037599	-0.567731	-0.212869	Basal	1	65.0102	high	0.296946	58.3549	high	-3.384	-1.61566
HUGM-0042	0.218631	0.528067	-0.459976	0.125474	Her2	1	71.1703	high	0.283051	62.6035	high	-3.71457	-1.11678
HUGM-0044	0.718223	0.131333	-0.733013	-0.0688115	Basal	1	75.8956	high	0.549797	71.8691	high	-2.36996	-1.212
HUGM-0045	0.740696	0.025114	-0.7309	-0.158127	Basal	1	72.8679	high	0.684781	75.8351	high	-2.66765	-1.45527
HUGM-0047	0.405426	0.395054	-0.705354	0.181176	Basal	1	81.2479	high	0.481718	72.4818	high	-2.838	-1.06158
HUGM-0048	0.706218	0.0490276	-0.65407	-0.209604	Basal	1	69.0022	high	0.532558	68.8125	high	-2.2875	-0.867917
HUGM-0050	0.756831	-0.0690996	-0.600288	-0.326771	Basal	1	63.3317	high	0.270541	56.1278	high	-2.69321	-1.66256
HUGM-0051	0.847107	0.0244418	-0.704874	-0.146699	Basal	1	72.4974	high	0.43026	65.4567	high	-2.5169	-1.50009
HUGM-0052	0.622761	-0.0555582	-0.395726	-0.370372	Basal	1	53.6573	high	0.00445521	43.1128	med	-2.46159	-0.801894
HUGM-0053	-0.0763025	0.372773	0.0192557	-0.0907083	Her2	0.99	43.951	med	-0.184756	36.1208	med	-4.18745	0.259245
HUGM-0054	0.74617	0.0873469	-0.675486	-0.133637	Basal	1	71.9202	high	0.364832	63.1213	high	-2.17984	-0.968056
HUGM-0055	0.781321	0.0460504	-0.754526	-0.0122449	Basal	1	76.795	high	0.749294	79.6818	high	-2.05614	-1.06049
HUGM-0056	0.108283	0.0503721	0.123361	-0.335798	LumA	1	31.7228	med	-0.438705	20.773	med	-1.91095	-0.553162
HUGM-0057	0.55419	0.295366	-0.801297	0.134406	Basal	1	83.7177	high	0.674564	80.1361	high	-1.96272	-1.16119
HUGM-0058	0.863241	-0.0432653	-0.711116	-0.156591	Basal	1	71.6776	high	0.555836	69.917	high	-2.44542	-1.243
HUGM-0059	0.750012	0.00302521	-0.603265	-0.227179	Basal	1	66.1445	high	0.425286	63.4901	high	-2.37296	-1.62207
HUGM-0060	0.696903	-0.1903	-0.359712	-0.445954	Basal	1	49.2915	med	-0.110958	36.569	med	-2.21547	-0.856263
HUGM-0061	0.825114	-0.0438415	-0.636206	-0.282881	Basal	1	66.2632	high	0.518115	66.8425	high	-1.78474	-1.21644
HUGM-0063	0.649556	0.175798	-0.788331	0.0616086	Basal	1	80.6816	high	0.5599	74.0176	high	-2.12127	-1.05045
HVDH-0001	0.697383	-0.103673	-0.508187	-0.394478	Basal	1	57.5801	high	0.277335	54.6991	high	-2.58557	-1.03583
HVDH-0002	0.756158	-0.0880192	-0.58521	-0.29431	Basal	1	62.9686	high	0.291686	56.8355	high	-2.20225	-1.3168
HVDH-0003	0.808211	-0.00648259	-0.659544	-0.174742	Basal	1	69.5031	high	0.559179	69.6731	high	-2.08223	-1.67504
HVDH-0004	0.871981	-0.110684	-0.623241	-0.194238	Basal	1	66.4598	high	0.412621	62.4612	high	-1.64085	-1.38421
HVDH-0005	0.778727	-0.0569028	-0.587995	-0.200864	Basal	1	65.2148	high	0.391728	61.6443	high	-2.41496	-1.32866
HVDH-0006	0.767011	-0.0133013	-0.627083	-0.165042	Basal	1	68.0156	high	0.501565	67.0205	high	-2.81363	-1.14006
HVDH-0007	0.697383	0.00196879	-0.712269	-0.0721729	Basal	1	72.9789	high	0.632031	73.841	high	-2.63742	-1.57917
HVDH-0008	0.738487	0.128451	-0.724946	-0.0737095	Basal	1	75.5374	high	0.550014	71.7334	high	-2.7654	-0.797945
HVDH-0011	-0.0985834	-0.155534	0.384202	-0.484946	LumA	1	14.3714	low	-0.867286	-1.73539	low	-1.43127	-0.315111
HVDH-0012	0.753181	0.109916	-0.759712	-0.102329	Basal	1	76.3009	high	0.447517	67.7219	high	-2.61591	-0.809151
INEN-0002	0.766531	0.0754382	-0.759904	-0.0441297	Basal	1	76.8425	high	0.622804	74.7604	high	-2.37093	-1.45241
INEN-0003	0.0307803	0.252917	-0.234766	0.341945	LumB	0.98	60.4882	high	0.291153	59.4414	high	-2.97375	-1.15641
INEN-0004	0.799856	0.00773109	-0.661753	-0.192029	Basal	1	69.4727	high	0.481371	66.6154	high	-2.46626	-0.974013
INEN-0005	0.623145	0.135846	-0.463529	-0.251765	Basal	1	61.2605	high	0.098354	49.8588	med	-2.2563	0.483276
INEN-0006	0.818295	-0.0182953	-0.619976	-0.216423	Basal	1	67.0426	high	0.44388	64.299	high	-2.44991	-1.4009
INEN-0007	0.808595	-0.0664106	-0.676062	-0.196543	Basal	1	68.9463	high	0.593745	70.6198	high	-2.65454	-1.63329
INEN-0008	0.79928	0.0494118	-0.717647	-0.16389	Basal	1	72.8687	high	0.477896	67.6056	high	-2.2397	-1.44101
INEN-0009	0.785738	0.0123409	-0.651188	-0.146891	Basal	1	69.7872	high	0.50601	67.7795	high	-2.30162	-1.07186
INEN-0010	0.780552	-0.0379832	-0.632173	-0.127395	Basal	1	68.5612	high	0.529926	68.223	high	-1.67753	-1.36463
INEN-0012	0.739256	0.122209	-0.74521	-0.0143577	Basal	1	77.2821	high	0.476278	69.3173	high	-3.33861	-1.19876
INEN-0014	0.313133	0.500696	-0.66934	0.379784	Her2	1	84.1683	high	0.716531	83.4536	high	-2.21773	-0.937013
INEN-0015	0.806771	-0.0336615	-0.642257	-0.265498	Basal	1	66.8632	high	0.291029	58.0524	high	-2.50413	-1.34261
INEN-0016	0.815606	-0.0603601	-0.625546	-0.304778	Basal	1	65.1658	high	0.326698	58.8394	high	-2.38718	-1.76122
INEN-0017	0.507131	0.245234	-0.546507	-0.195582	Basal	1	66.6695	high	0.174529	55.0511	high	-2.88166	-1.33241
INEN-0020	0.591261	0.0666987	-0.716975	0.0711164	Basal	1	75.9937	high	0.692753	77.6826	high	-2.40364	-2.22683
INEN-0021	0.423962	0.293061	-0.565522	0.0888836	Basal	1	72.5039	high	0.377506	65.3977	high	-3.13052	-1.21857
INEN-0022	0.740216	-0.0245378	-0.567635	-0.247635	Basal	1	63.8727	high	0.35211	59.8349	high	-2.33683	-1.06528
INEN-0023	0.708715	0.0220408	-0.672893	-0.147275	Basal	1	70.4413	high	0.527092	68.9473	high	-2.47332	-1.60723
INEN-0024	0.743289	-0.040096	-0.591645	-0.231885	Basal	1	64.9184	high	0.385754	61.4079	high	-2.03295	-0.658143
