# Supplementary material for: Breast cancer PAM50 signature: correlation and concordance between RNA-Seq and digital multiplexed gene expression technologies in a triple negative breast cancer series
Source: BMC Genomics. 2019 Jun 3;20:452. doi: 10.1186/s12864-019-5849-0 (PMC6547580; doi:10.1186/s12864-019-5849-0)
Supplement: Supplementary file 2 — Table S2. RNA Sample Quality Control. The RNA concentration measured in each sample, absorbance values for A260 and A280, the A260/A280 ratio and the measured RIN. Descriptive statistics are provided for A260/A280 ratio and RIN. (XLSX 16 kb) [file 12864_2019_5849_MOESM2_ESM.xlsx]

## Sheet: RNA ratio
patient_code	Nucleic Acid Concentration	Unit	A260	A280	260/280
HCSC-0003	57	ng/ul	1.425	0.724	1.97		Ratio 260/280
HCSC-0004	226.8	ng/ul	5.668	2.802	2.02		Number of values	96
HCSC-0007	108.8	ng/ul	2.718	1.365	1.99
HCSC-0008	203	ng/ul	5.075	2.517	2.02		Minimum	1.83
HCSC-0009	103.9	ng/ul	2.597	1.313	1.98		25% Percentile	1.96
HCSC-0010	45.4	ng/ul	1.135	0.577	1.97		Median	1.99
HCSC-0013	782.9	ng/ul	19.573	9.673	2.02		75% Percentile	2.01
HCSC-0014	47.3	ng/ul	1.182	0.608	1.94		Maximum	2.06
HCSC-0017	72.7	ng/ul	1.817	0.932	1.95
HCSC-0020	46.7	ng/ul	1.167	0.583	2		Mean	1.98
HCSC-0021	155.9	ng/ul	3.898	1.975	1.97		Std. Deviation	0.043
HCSC-0022	41.6	ng/ul	1.04	0.513	2.02		Std. Error	0.004
HCSC-0023	222	ng/ul	5.551	2.794	1.99
HCSC-0025	205	ng/ul	5.126	2.601	1.97		Lower 95% CI of mean	1.971
HCSC-0026	78	ng/ul	1.95	0.994	1.96		Upper 95% CI of mean	1.989
HCSC-0027	92.7	ng/ul	2.318	1.177	1.97
HCSC-0028	281.4	ng/ul	7.035	3.522	2
HCSC-0031	99.5	ng/ul	2.489	1.252	1.99
HCSC-0032	277.6	ng/ul	6.941	3.613	1.92
HCSC-0033	174.3	ng/ul	4.358	2.299	1.9
HCUV-0001	255.6	ng/ul	6.389	3.197	2
HLPR-001	134.4	ng/ul	3.36	1.7	1.98
HLPR-002	153.3	ng/ul	3.809	1.92	1.98
HLPR-003	251.3	ng/ul	6.282	3.207	1.96
HLPR-004	412.5	ng/ul	10.312	5.136	2.01
HLPR-005	1358.4	ng/ul	33.961	17.439	1.95
HSCP-0001	469.4	ng/ul	11.735	5.913	2
HSCP-0002	460.9	ng/ul	11.524	5.739	2.01
HUGM-0001	16.5	ng/ul	0.412	0.217	1.9
HUGM-0002	373.6	ng/ul	9.339	4.657	2.01
HUGM-0008	29.9	ng/ul	0.748	0.385	1.94
HUGM-0009	97.1	ng/ul	2.429	1.215	2
HUGM-0011	50.6	ng/ul	1.265	0.668	1.89
HUGM-0015	105.6	ng/ul	2.641	1.297	2.04
HUGM-0018	41.5	ng/ul	1.038	0.556	1.87
HUGM-0019	31.48	ng/ul	0.83	0.43	1.95
HUGM-0022	69.5	ng/ul	1.737	0.901	1.93
HUGM-0026	158.4	ng/ul	3.96	1.988	1.99
HUGM-0027	8.7	ng/ul	0.216	0.115	1.89
HUGM-0028	63	ng/ul	1.576	0.765	2.06
HUGM-0029	125.8	ng/ul	2.9	1.47	1.96
HUGM-0030	403	ng/ul	10.076	4.926	2.04
HUGM-0031	33.7	ng/ul	0.843	0.425	1.98
HUGM-0032	18.5	ng/ul	0.461	0.231	1.99
HUGM-0034	208.2	ng/ul	5.205	2.544	2.05
HUGM-0036	222.5	ng/ul	5.563	2.797	1.99
HUGM-0037	133.3	ng/ul	3.333	1.673	1.99
HUGM-0038	66.3	ng/ul	1.658	0.83	2
HUGM-0041	441	ng/ul	11.026	5.507	2
HUGM-0042	132.3	ng/ul	3.1	1.6	1.94
HUGM-0044	64	ng/ul	1.6	0.805	1.99
HUGM-0045	110.1	ng/ul	2.753	1.395	1.97
HUGM-0047	165.4	ng/ul	4.134	2.039	2.02
HUGM-0048	171.3	ng/ul	4.282	2.13	2.009
HUGM-0050	106.1	ng/ul	2.653	1.368	1.94
HUGM-0051	192.3	ng/ul	4.807	2.41	1.99
HUGM-0052	116.3	ng/ul	2.908	1.498	1.94
HUGM-0053	317.5	ng/ul	7.939	3.942	2.01
HUGM-0054	222.6	ng/ul	5.565	2.767	2.01
HUGM-0055	380.9	ng/ul	9.523	4.807	1.98
HUGM-0056	110.9	ng/ul	2.773	1.365	2.03
HUGM-0057	583.6	ng/ul	14.591	7.456	1.96
HUGM-0058	192.3	ng/ul	4.808	2.396	2.01
HUGM-0059	353.8	ng/ul	8.846	4.353	2.03
HUGM-0060	162.5	ng/ul	4.062	2.005	2.03
HUGM-0061	682.3	ng/ul	17.058	8.571	1.99
HUGM-0063	132	ng/ul	3.301	1.646	2.01
HVDH-0001	131.1	ng/ul	3.277	1.617	2.03
HVDH-0002	99.9	ng/ul	2.497	1.262	1.98
HVDH-0003	175.2	ng/ul	4.381	2.195	2
HVDH-0004	180.1	ng/ul	4.503	2.283	1.97
HVDH-0005	240	ng/ul	5.999	2.999	2
HVDH-0006	230.6	ng/ul	5.766	2.83	2.04
HVDH-0007	108	ng/ul	2.699	1.36	1.99
HVDH-0008	354.6	ng/ul	8.856	4.406	2.01
HVDH-0011	69.2	ng/ul	1.73	0.859	2.01
HVDH-0012	622.3	ng/ul	15.557	7.846	1.98
INEN-0002	381	ng/ul	9.524	4.747	2.01
INEN-0003	229.9	ng/ul	5.747	2.88	2
INEN-0004	1098.7	ng/ul	27.469	13.773	1.99
INEN-0005	772.5	ng/ul	19.312	9.848	1.96
INEN-0006	620.8	ng/ul	15.52	7.794	1.99
INEN-0007	368.4	ng/ul	9.21	4.551	2.02
INEN-0008	35.5	ng/ul	0.887	0.452	1.96
INEN-0009	504.2	ng/ul	12.606	6.394	1.97
INEN-0010	482.8	ng/ul	12.069	6.419	1.88
INEN-0012	375.7	ng/ul	9.393	5.138	1.83
INEN-0014	578.7	ng/ul	14.466	7.38	1.96
INEN-0015	670.7	ng/ul	16.769	9.119	1.84
INEN-0016	44.7	ng/ul	1.117	0.574	1.95
INEN-0017	461.6	ng/ul	11.541	5.925	1.95
INEN-0020	356	ng/ul	8.901	4.526	1.97
INEN-0021	521.8	ng/ul	13.044	6.568	1.99
INEN-0022	304.3	ng/ul	7.609	3.776	2.02
INEN-0023	336.9	ng/ul	8.423	4.166	2.02
INEN-0024	463	ng/ul	11.575	5.737	2.02

## Sheet: RNA RIN
patient_code	RIN
HCSC-0003	1.5		RIN
HCSC-0004	1.2		Number of values	96
HCSC-0007	1.4
HCSC-0008	1.6		Minimum	1.1
HCSC-0009	1.9		25% Percentile	1.5
HCSC-0010	1.3		Median	2.1
HCSC-0013	1.1		75% Percentile	2.4
HCSC-0014	2.4		Maximum	3.7
HCSC-0017	2.2
HCSC-0020	1.6		Mean	2.015
HCSC-0021	2.3		Std. Deviation	0.572
HCSC-0022	1.5		Std. Error	0.05838
HCSC-0023	3.2
HCSC-0025	1.7		Lower 95% CI of mean	1.899
HCSC-0026	2.5		Upper 95% CI of mean	2.13
HCSC-0027	1.5
HCSC-0028	2.4
HCSC-0031	1.8
HCSC-0032	2.9
HCSC-0033	3.5
HCUV-0001	2.6
HLPR-001	2
HLPR-002	2.5
HLPR-003	2.8
HLPR-004	2.3
HLPR-005	2.7
HSCP-0001	1.1
HSCP-0002	2.4
HUGM-0001	2
HUGM-0002	1.3
HUGM-0008	2.4
HUGM-0009	1.7
HUGM-0011	2.5
HUGM-0015	1.1
HUGM-0018	2.3
HUGM-0019	3.1
HUGM-0022	2.1
HUGM-0026	2.1
HUGM-0027	2
HUGM-0028	1.6
HUGM-0029	1.3
HUGM-0030	1.3
HUGM-0031	1.5
HUGM-0032	2.3
HUGM-0034	2.6
HUGM-0036	1.3
HUGM-0037	1.2
HUGM-0038	1.8
HUGM-0041	2.1
HUGM-0042	2.5
HUGM-0044	1.9
HUGM-0045	2.9
HUGM-0047	1.7
HUGM-0048	1.3
HUGM-0050	2.1
HUGM-0051	1.2
HUGM-0052	1.2
HUGM-0053	1.2
HUGM-0054	2.1
HUGM-0055	2.6
HUGM-0056	1.8
HUGM-0057	2.4
HUGM-0058	2.5
HUGM-0059	2.2
HUGM-0060	1.8
HUGM-0061	2.1
HUGM-0063	2.1
HVDH-0001	1.3
HVDH-0002	2
HVDH-0003	1.5
HVDH-0004	2.1
HVDH-0005	2
HVDH-0006	1.1
HVDH-0007	1.2
HVDH-0008	1.7
HVDH-0011	2
HVDH-0012	2.6
INEN-0002	2.5
INEN-0003	2.4
INEN-0004	1.4
INEN-0005	1.4
INEN-0006	1.8
INEN-0007	2.1
INEN-0008	2.2
INEN-0009	1.5
INEN-0010	2.7
INEN-0012	3.7
INEN-0014	2.5
INEN-0015	2.3
INEN-0016	2.2
INEN-0017	2.6
INEN-0020	2.5
INEN-0021	2.6
INEN-0022	2.3
INEN-0023	2.1
INEN-0024	2
