# Supplementary material for: Breast cancer PAM50 signature: correlation and concordance between RNA-Seq and digital multiplexed gene expression technologies in a triple negative breast cancer series
Source: BMC Genomics. 2019 Jun 3;20:452. doi: 10.1186/s12864-019-5849-0 (PMC6547580; doi:10.1186/s12864-019-5849-0)
Supplement: Supplementary file 3 — Table S3. PAM50 genes correlation and inter-rate agreement analyses. Correlation analysis using the Spearman’s rho where the gene expression measured in RNA-Seq and NanoString nCounter® are compared. The inter-rater agreement analysis for the PAM50 genes was based on the Cohen’s kappa calculation using two-way mixed effect single measures. The statistics and p-values are provided in both analyses. (XLSX 17 kb) [file 12864_2019_5849_MOESM3_ESM.xlsx]

## Sheet: RHO
Gene	statistic	pval	rho
ACTR3B	20910	0	0.862521
ANLN	15068	0	0.900931
BAG1	41778	0	0.725318
BCL2	10422	0	0.931477
BIRC5	17810	0	0.882903
BLVRA	29608	0	0.805333
CCNB1	20458	0	0.865493
CCNE1	12698	0	0.916513
CDC20	36240	0	0.761729
CDC6	17788	0	0.883048
CDH3	13198	0	0.913226
CENPF	15522	0	0.897946
CEP55	20994	0	0.861969
CXXC5	39750	0	0.738652
EGFR	19894	0	0.869201
ERBB2	37430	0	0.753905
ESR1	26789.6	3.70611e-25	0.823864
EXO1	14268	0	0.906191
FGFR4	25024	0	0.835472
FOXA1	3878	0	0.974503
FOXC1	6508	0	0.957211
GPR160	27772	0	0.817405
GRB7	33950	0	0.776786
KIF2C	21888	0	0.856091
KRT14	13722	0	0.909781
KRT17	11208	0	0.92631
KRT5	5272	0	0.965338
MAPT	31744	0	0.79129
MDM2	46844	0	0.69201
MELK	14678	0	0.903495
MIA	9217.53	5.90547e-46	0.939397
MKI67	28272	0	0.814117
MLPH	16676	0	0.890359
MMP11	19210	0	0.873698
MYBL2	42538	0	0.720321
MYC	21494	0	0.858681
NAT1	15196	0	0.900089
NDC80	15230	0	0.899866
NUF2	9054	0	0.940472
ORC6L	14398	0	0.905336
PGR	25762	0	0.83062
PHGDH	24606	0	0.838221
PTTG1	14156	0	0.906927
RRM2	5996	0	0.960578
SFRP1	5262	0	0.965403
SLC39A6	15244	0	0.899774
TMEM45B	46931.7	4.50374e-15	0.691434
TYMS	6936	0	0.954397
UBE2C	14044	0	0.907664
UBE2T	20974	0	0.8621

## Sheet: ICC
Gene	type	ICC	F	p	lower bound	upper bound
ACTR3B	ICC3	0.798925	8.94652	3.20261e-23	0.713561	0.860913
ANLN	ICC3	0.922523	24.814	8.89495e-42	0.886315	0.947519
BAG1	ICC3	0.725639	6.28966	1.43585e-17	0.615807	0.807807
BCL2	ICC3	0.950867	39.7058	5.58382e-51	0.927405	0.966876
BIRC5	ICC3	0.894477	17.9532	1.24786e-35	0.84621	0.928184
BLVRA	ICC3	0.769965	7.69433	9.71848e-21	0.674531	0.840088
CCNB1	ICC3	0.895292	18.1007	8.77326e-36	0.847368	0.928748
CCNE1	ICC3	0.915333	22.622	5.29928e-40	0.875982	0.94258
CDC20	ICC3	0.829906	10.7582	2.27668e-26	0.75591	0.882965
CDC6	ICC3	0.914223	22.3162	9.64382e-40	0.874389	0.941816
CDH3	ICC3	0.935435	29.9764	1.91572e-45	0.904963	0.95636
CENPF	ICC3	0.923092	25.0052	6.32714e-42	0.887135	0.94791
CEP55	ICC3	0.903812	19.7927	1.83345e-37	0.859499	0.93464
CXXC5	ICC3	0.766744	7.57426	1.74288e-20	0.670223	0.837759
EGFR	ICC3	0.919371	23.805	5.59116e-41	0.881781	0.945356
ERBB2	ICC3	0.793542	8.6872	9.92167e-23	0.706266	0.857058
ESR1	ICC3	0.863236	13.6237	1.48092e-30	0.802172	0.90643
EXO1	ICC3	0.906805	20.4604	4.32201e-38	0.863772	0.936706
FGFR4	ICC3	0.842685	11.7133	7.37629e-28	0.77356	0.891993
FOXA1	ICC3	0.976743	84.995	2.62412e-66	0.965418	0.984388
FOXC1	ICC3	0.974681	77.9919	1.47526e-64	0.962371	0.982999
GPR160	ICC3	0.850055	12.3382	8.85327e-29	0.783789	0.897182
GRB7	ICC3	0.773462	7.82853	5.09942e-21	0.679216	0.842614
KIF2C	ICC3	0.882646	16.0424	1.53607e-33	0.829455	0.919973
KRT14	ICC3	0.906895	20.4811	4.13571e-38	0.863901	0.936768
KRT17	ICC3	0.934377	29.4772	4.07486e-45	0.903431	0.955638
KRT5	ICC3	0.956728	45.2194	1.44138e-53	0.935973	0.970856
MAPT	ICC3	0.800115	9.00576	2.48242e-23	0.715177	0.861765
MDM2	ICC3	0.830381	10.7912	2.01433e-26	0.756565	0.883301
MELK	ICC3	0.928894	27.1272	1.68322e-43	0.895502	0.951887
MIA	ICC3	0.913921	22.2345	1.13308e-39	0.873957	0.941609
MKI67	ICC3	0.88002	15.6694	4.16762e-33	0.825749	0.918146
MLPH	ICC3	0.828212	10.6422	3.51113e-26	0.753578	0.881765
MMP11	ICC3	0.872614	14.7004	6.16213e-32	0.815323	0.912985
MYBL2	ICC3	0.833189	10.9896	9.6975e-27	0.760435	0.885288
MYC	ICC3	0.920123	24.0385	3.63082e-41	0.882862	0.945872
NAT1	ICC3	0.863215	13.6215	1.49085e-30	0.802143	0.906415
NDC80	ICC3	0.922654	24.8577	8.22568e-42	0.886503	0.947609
NUF2	ICC3	0.964434	55.234	1.40902e-57	0.947276	0.976077
ORC6L	ICC3	0.931324	28.1223	3.36142e-44	0.899013	0.95355
PGR	ICC3	0.844728	11.8806	4.14353e-28	0.776393	0.893433
PHGDH	ICC3	0.862237	13.5177	2.04881e-30	0.800775	0.90573
PTTG1	ICC3	0.919451	23.8297	5.34075e-41	0.881896	0.945411
RRM2	ICC3	0.953256	41.7867	5.39595e-52	0.930895	0.9685
SFRP1	ICC3	0.982151	111.05	9.04828e-72	0.973424	0.988029
SLC39A6	ICC3	0.905651	20.1978	7.59e-38	0.862123	0.93591
TMEM45B	ICC3	0.824562	10.4	8.78867e-26	0.748561	0.879178
TYMS	ICC3	0.952426	41.0401	1.23177e-51	0.929682	0.967936
UBE2C	ICC3	0.885648	16.4898	4.76487e-34	0.833697	0.922059
UBE2T	ICC3	0.885645	16.4894	4.77028e-34	0.833693	0.922057
