# Supplementary material for: Breast cancer PAM50 signature: correlation and concordance between RNA-Seq and digital multiplexed gene expression technologies in a triple negative breast cancer series
Source: BMC Genomics. 2019 Jun 3;20:452. doi: 10.1186/s12864-019-5849-0 (PMC6547580; doi:10.1186/s12864-019-5849-0)
Supplement: Supplementary file 4 — QC – Fastq. RNA-Seq data Quality Control. FastQC and FastQ Screen reports summarized using MultiQC. All the information is summarized in an interactive .html. Additionally, a table is provided to associate the sample IDs mentioned in the manuscript with the IDs generated during the sequencing process. (ZIP 5962 kb) [file 12864_2019_5849_MOESM4_ESM.zip]

Archive with 7 entries (4 files):
- qc-fastq/
- qc-fastq/multiqc_fastq_report.html
- __MACOSX/
- __MACOSX/qc-fastq/
- __MACOSX/qc-fastq/._multiqc_fastq_report.html
- qc-fastq/sample_ids_fastq.xlsx
- __MACOSX/qc-fastq/._sample_ids_fastq.xlsx
