# Supplementary material for: Breast cancer PAM50 signature: correlation and concordance between RNA-Seq and digital multiplexed gene expression technologies in a triple negative breast cancer series
Source: BMC Genomics. 2019 Jun 3;20:452. doi: 10.1186/s12864-019-5849-0 (PMC6547580; doi:10.1186/s12864-019-5849-0)
Supplement: Supplementary file 4 — QC – Fastq. RNA-Seq data Quality Control. FastQC and FastQ Screen reports summarized using MultiQC. All the information is summarized in an interactive .html. Additionally, a table is provided to associate the sample IDs mentioned in the manuscript with the IDs generated during the sequencing process. (ZIP 5962 kb) [file 12864_2019_5849_MOESM4_ESM.zip › qc-fastq/sample_ids_fastq.xlsx]

## Sheet: RNA-Seq
patient code	bam file
HCSC-0003	140626_UNC15-SN850_0373_BC4J8DACXX_ACAGTG_L007
HCSC-0004	140626_UNC15-SN850_0373_BC4J8DACXX_CGATGT_L005
HCSC-0007	140626_UNC15-SN850_0373_BC4J8DACXX_TTAGGC_L006
HCSC-0008	140624_UNC12-SN629_0375_AC4K57ACXX_GCCAAT_L007
HCSC-0009	150825_UNC15-SN850_0411_AC7E3PACXX_GGCTAC_L006
HCSC-0010	150204_UNC11-SN627_0396_AC5J3LACXX_AGTCAA_L008
HCSC-0013	140703_UNC15-SN850_0375_BC4V6RACXX_AGTTCC_L003
HCSC-0014	140626_UNC15-SN850_0373_BC4J8DACXX_TGACCA_L006
HCSC-0017	140703_UNC9-SN296_0425_AC4TR2ACXX_AGTCAA_L003
HCSC-0020	140703_UNC15-SN850_0375_BC4V6RACXX_CGATGT_L005
HCSC-0021	140703_UNC9-SN296_0425_AC4TR2ACXX_AGTTCC_L003
HCSC-0022	140703_UNC9-SN296_0425_AC4TR2ACXX_CGATGT_L005
HCSC-0023	140324_UNC13-SN749_0335_AC3LP4ACXX_TGACCA_L005
HCSC-0025	150911_UNC17-D00216_0343_AC7ABBANXX_ACTTGA_L001
HCSC-0026	150825_UNC15-SN850_0412_BC7L2HACXX_GTGAAA_L002
HCSC-0027	150825_UNC15-SN850_0411_AC7E3PACXX_CTTGTA_L006
HCSC-0028	150825_UNC15-SN850_0411_AC7E3PACXX_GTCCGC_L007
HCSC-0031	150911_UNC17-D00216_0343_AC7ABBANXX_GTGGCC_L004
HCSC-0032	150825_UNC15-SN850_0412_BC7L2HACXX_CGTACG_L003
HCSC-0033	150825_UNC15-SN850_0412_BC7L2HACXX_GAGTGG_L004
HCUV-0001	151005_UNC18-D00493_0265_AC7JERANXX_GATCAG_L002
HLPR-001	150911_UNC17-D00216_0343_AC7ABBANXX_GTGGCC_L007
HLPR-002	150916_UNC17-D00216_0344_AC6P3BANXX_GTTTCG_L003
HLPR-003	150911_UNC17-D00216_0343_AC7ABBANXX_CGTACG_L008
HLPR-004	150911_UNC17-D00216_0343_AC7ABBANXX_GAGTGG_L008
HLPR-005	150911_UNC17-D00216_0343_AC7ABBANXX_GTGAAA_L006
HSCP-0001	150825_UNC15-SN850_0411_AC7E3PACXX_CCGTCC_L008
HSCP-0002	150825_UNC15-SN850_0412_BC7L2HACXX_GTCCGC_L001
HUGM-0001	140626_UNC15-SN850_0373_BC4J8DACXX_AGTCAA_L003
HUGM-0002	150825_UNC15-SN850_0411_AC7E3PACXX_TAGCTT_L005
HUGM-0008	140626_UNC15-SN850_0373_BC4J8DACXX_CCGTCC_L004
HUGM-0009	140626_UNC15-SN850_0373_BC4J8DACXX_ATGTCA_L004
HUGM-0011	140626_UNC15-SN850_0373_BC4J8DACXX_CAGATC_L008
HUGM-0015	140703_UNC15-SN850_0375_BC4V6RACXX_GATCAG_L001
HUGM-0018	140703_UNC15-SN850_0375_BC4V6RACXX_TAGCTT_L001
HUGM-0019	140703_UNC15-SN850_0375_BC4V6RACXX_AGTCAA_L003
HUGM-0022	140703_UNC15-SN850_0375_BC4V6RACXX_CTTGTA_L002
HUGM-0026	140703_UNC15-SN850_0375_BC4V6RACXX_TGACCA_L006
HUGM-0027	140703_UNC15-SN850_0375_BC4V6RACXX_GCCAAT_L007
HUGM-0028	140703_UNC15-SN850_0375_BC4V6RACXX_CAGATC_L008
HUGM-0029	140624_UNC12-SN629_0375_AC4K57ACXX_ACAGTG_L007
HUGM-0030	140703_UNC15-SN850_0375_BC4V6RACXX_ACTTGA_L008
HUGM-0031	150225_UNC12-SN629_0404_AC5HDYACXX_ACAGTG_L001
HUGM-0032	140703_UNC9-SN296_0425_AC4TR2ACXX_GATCAG_L001
HUGM-0034	140703_UNC9-SN296_0425_AC4TR2ACXX_TAGCTT_L001
HUGM-0036	140624_UNC12-SN629_0375_AC4K57ACXX_CAGATC_L008
HUGM-0037	140626_UNC15-SN850_0373_BC4J8DACXX_ACTTGA_L008
HUGM-0038	140626_UNC15-SN850_0373_BC4J8DACXX_GGCTAC_L002
HUGM-0041	140703_UNC9-SN296_0425_AC4TR2ACXX_GGCTAC_L002
HUGM-0042	140626_UNC15-SN850_0373_BC4J8DACXX_AGTTCC_L003
HUGM-0044	140626_UNC15-SN850_0373_BC4J8DACXX_TAGCTT_L001
HUGM-0045	140703_UNC9-SN296_0425_AC4TR2ACXX_CTTGTA_L002
HUGM-0047	140624_UNC12-SN629_0375_AC4K57ACXX_TGACCA_L006
HUGM-0048	140703_UNC15-SN850_0375_BC4V6RACXX_GGCTAC_L002
HUGM-0050	140626_UNC15-SN850_0373_BC4J8DACXX_GATCAG_L001
HUGM-0051	140624_UNC12-SN629_0375_AC4K57ACXX_ACTTGA_L008
HUGM-0052	140703_UNC15-SN850_0375_BC4V6RACXX_TTAGGC_L006
HUGM-0053	150825_UNC15-SN850_0412_BC7L2HACXX_GTTTCG_L003
HUGM-0054	150825_UNC15-SN850_0412_BC7L2HACXX_GCCAAT_L008
HUGM-0055	150825_UNC15-SN850_0412_BC7L2HACXX_ATTCCT_L005
HUGM-0056	150825_UNC15-SN850_0412_BC7L2HACXX_ATCACG_L005
HUGM-0057	150825_UNC15-SN850_0412_BC7L2HACXX_ACTGAT_L004
HUGM-0058	150825_UNC15-SN850_0412_BC7L2HACXX_TTAGGC_L006
HUGM-0059	150825_UNC15-SN850_0412_BC7L2HACXX_TGACCA_L007
HUGM-0060	150825_UNC15-SN850_0412_BC7L2HACXX_CGATGT_L006
HUGM-0061	150911_UNC17-D00216_0343_AC7ABBANXX_GATCAG_L002
HUGM-0063	150911_UNC17-D00216_0343_AC7ABBANXX_TAGCTT_L002
HVDH-0001	140703_UNC15-SN850_0375_BC4V6RACXX_ATGTCA_L004
HVDH-0002	150225_UNC12-SN629_0404_AC5HDYACXX_ATGTCA_L001
HVDH-0003	150225_UNC12-SN629_0404_AC5HDYACXX_CCGTCC_L002
HVDH-0004	140703_UNC15-SN850_0375_BC4V6RACXX_CCGTCC_L004
HVDH-0005	150225_UNC12-SN629_0404_AC5HDYACXX_CAGATC_L002
HVDH-0006	150825_UNC15-SN850_0411_AC7E3PACXX_AGTCAA_L007
HVDH-0007	150825_UNC15-SN850_0411_AC7E3PACXX_AGTTCC_L004
HVDH-0008	150825_UNC15-SN850_0411_AC7E3PACXX_ATGTCA_L008
HVDH-0011	150825_UNC15-SN850_0412_BC7L2HACXX_ACAGTG_L007
HVDH-0012	150911_UNC17-D00216_0343_AC7ABBANXX_CCGTCC_L006
INEN-0002	140703_UNC9-SN296_0425_AC4TR2ACXX_ATGTCA_L004
INEN-0003	140703_UNC9-SN296_0425_AC4TR2ACXX_CCGTCC_L004
INEN-0004	140624_UNC12-SN629_0375_AC4K57ACXX_ATCACG_L005
INEN-0005	140324_UNC13-SN749_0335_AC3LP4ACXX_TTAGGC_L006
INEN-0006	140624_UNC12-SN629_0375_AC4K57ACXX_CGATGT_L005
INEN-0007	140703_UNC9-SN296_0425_AC4TR2ACXX_ATCACG_L005
INEN-0008	150225_UNC12-SN629_0404_AC5HDYACXX_ACTTGA_L003
INEN-0009	140624_UNC12-SN629_0375_AC4K57ACXX_TTAGGC_L006
INEN-0010	140324_UNC13-SN749_0335_AC3LP4ACXX_ATCACG_L005
INEN-0012	140324_UNC13-SN749_0335_AC3LP4ACXX_CGATGT_L006
INEN-0014	150825_UNC15-SN850_0412_BC7L2HACXX_CGATGT_L002
INEN-0015	150825_UNC15-SN850_0411_AC7E3PACXX_ATCACG_L005
INEN-0016	150825_UNC15-SN850_0412_BC7L2HACXX_TTAGGC_L008
INEN-0017	150911_UNC17-D00216_0343_AC7ABBANXX_TGACCA_L005
INEN-0020	151005_UNC18-D00493_0265_AC7JERANXX_TAGCTT_L002
INEN-0021	150916_UNC17-D00216_0344_AC6P3BANXX_ACAGTG_L002
INEN-0022	150916_UNC17-D00216_0344_AC6P3BANXX_ACTTGA_L003
INEN-0023	150916_UNC17-D00216_0344_AC6P3BANXX_CAGATC_L002
INEN-0024	150916_UNC17-D00216_0344_AC6P3BANXX_ATTCCT_L001
