# Supplementary material for: Breast cancer PAM50 signature: correlation and concordance between RNA-Seq and digital multiplexed gene expression technologies in a triple negative breast cancer series
Source: BMC Genomics. 2019 Jun 3;20:452. doi: 10.1186/s12864-019-5849-0 (PMC6547580; doi:10.1186/s12864-019-5849-0)
Supplement: Supplementary file 5 — QC – NanoString. NanoString nCounter data Quality Control. NanoStringQCPro reports in .html files. Technical, control and count-based metrics are reported. Additionally, a table is provided to associate the sample IDs mentioned in the manuscript with the IDs generated during the NanoString nCounter® quantification process. (ZIP 15743 kb) [file 12864_2019_5849_MOESM5_ESM.zip]

Archive with 225 entries (213 files):
- qc-nanostring/
- qc-nanostring/.DS_Store
- qc-nanostring/nanostringqcpro_report/
- qc-nanostring/nanostringqcpro_report.xlsx
- qc-nanostring/nanostringqcpro_report/LAOT-TNBC-20140804-qc/
- qc-nanostring/nanostringqcpro_report/LAOT-TNBC-20140804-qc.html
- qc-nanostring/nanostringqcpro_report/LAOT-TNBC-20140804-qc/HousekeepingGeneStats.txt
- qc-nanostring/nanostringqcpro_report/LAOT-TNBC-20140804-qc/NegativeControlsByLane.png
- qc-nanostring/nanostringqcpro_report/LAOT-TNBC-20140804-qc/NegativeControlsByLane_preview.png
- qc-nanostring/nanostringqcpro_report/LAOT-TNBC-20140804-qc/SampleFlags.txt
- qc-nanostring/nanostringqcpro_report/LAOT-TNBC-20140804-qc/assess_housekeeping-1.png
- qc-nanostring/nanostringqcpro_report/LAOT-TNBC-20140804-qc/bd_plot-1.png
- qc-nanostring/nanostringqcpro_report/LAOT-TNBC-20140804-qc/control_plots1-1.png
- qc-nanostring/nanostringqcpro_report/LAOT-TNBC-20140804-qc/control_plots3-1.png
- qc-nanostring/nanostringqcpro_report/LAOT-TNBC-20140804-qc/detectability-1.png
- qc-nanostring/nanostringqcpro_report/LAOT-TNBC-20140804-qc/flags_fov_plot-1.png
- qc-nanostring/nanostringqcpro_report/LAOT-TNBC-20140804-qc/iqr_plots-1.png
- qc-nanostring/nanostringqcpro_report/LAOT-TNBC-20140804-qc/iqr_plots-2.png
- qc-nanostring/nanostringqcpro_report/LAOT-TNBC-20140804-qc/lod-1.png
- qc-nanostring/nanostringqcpro_report/LAOT-TNBC-20140804-qc/normalization_comparison_densities-1.png
- qc-nanostring/nanostringqcpro_report/LAOT-TNBC-20140804-qc/normalization_comparison_densities-2.png
- qc-nanostring/nanostringqcpro_report/LAOT-TNBC-20140804-qc/normalization_comparison_densities-3.png
- qc-nanostring/nanostringqcpro_report/LAOT-TNBC-20140804-qc/pos_norm_fact_plot-1.png
- qc-nanostring/nanostringqcpro_report/LAOT-TNBC-20140804-qc/scavengers-1.png
- qc-nanostring/nanostringqcpro_report/LAOT-TNBC-20140804-qc/sum_plots-1.png
- qc-nanostring/nanostringqcpro_report/LAOT-TNBC-20140804-qc/sum_plots-2.png
- qc-nanostring/nanostringqcpro_report/LAOT-TNBC-20140806-qc/
- qc-nanostring/nanostringqcpro_report/LAOT-TNBC-20140806-qc.html
- qc-nanostring/nanostringqcpro_report/LAOT-TNBC-20140806-qc/HousekeepingGeneStats.txt
- qc-nanostring/nanostringqcpro_report/LAOT-TNBC-20140806-qc/NegativeControlsByLane.png
- qc-nanostring/nanostringqcpro_report/LAOT-TNBC-20140806-qc/NegativeControlsByLane_preview.png
- qc-nanostring/nanostringqcpro_report/LAOT-TNBC-20140806-qc/SampleFlags.txt
- qc-nanostring/nanostringqcpro_report/LAOT-TNBC-20140806-qc/assess_housekeeping-1.png
- qc-nanostring/nanostringqcpro_report/LAOT-TNBC-20140806-qc/bd_plot-1.png
- qc-nanostring/nanostringqcpro_report/LAOT-TNBC-20140806-qc/control_plots1-1.png
- qc-nanostring/nanostringqcpro_report/LAOT-TNBC-20140806-qc/control_plots3-1.png
- qc-nanostring/nanostringqcpro_report/LAOT-TNBC-20140806-qc/detectability-1.png
- qc-nanostring/nanostringqcpro_report/LAOT-TNBC-20140806-qc/flags_fov_plot-1.png
- qc-nanostring/nanostringqcpro_report/LAOT-TNBC-20140806-qc/iqr_plots-1.png
- qc-nanostring/nanostringqcpro_report/LAOT-TNBC-20140806-qc/iqr_plots-2.png
- qc-nanostring/nanostringqcpro_report/LAOT-TNBC-20140806-qc/lod-1.png
- qc-nanostring/nanostringqcpro_report/LAOT-TNBC-20140806-qc/normalization_comparison_densities-1.png
- qc-nanostring/nanostringqcpro_report/LAOT-TNBC-20140806-qc/normalization_comparison_densities-2.png
- qc-nanostring/nanostringqcpro_report/LAOT-TNBC-20140806-qc/normalization_comparison_densities-3.png
- qc-nanostring/nanostringqcpro_report/LAOT-TNBC-20140806-qc/pos_norm_fact_plot-1.png
- qc-nanostring/nanostringqcpro_report/LAOT-TNBC-20140806-qc/scavengers-1.png
- qc-nanostring/nanostringqcpro_report/LAOT-TNBC-20140806-qc/sum_plots-1.png
- qc-nanostring/nanostringqcpro_report/LAOT-TNBC-20140806-qc/sum_plots-2.png
- qc-nanostring/nanostringqcpro_report/LAOT-TNBC-20140807-qc/
- qc-nanostring/nanostringqcpro_report/LAOT-TNBC-20140807-qc.html
- qc-nanostring/nanostringqcpro_report/LAOT-TNBC-20140807-qc/HousekeepingGeneStats.txt
- qc-nanostring/nanostringqcpro_report/LAOT-TNBC-20140807-qc/NegativeControlsByLane.png
- qc-nanostring/nanostringqcpro_report/LAOT-TNBC-20140807-qc/NegativeControlsByLane_preview.png
- qc-nanostring/nanostringqcpro_report/LAOT-TNBC-20140807-qc/SampleFlags.txt
- qc-nanostring/nanostringqcpro_report/LAOT-TNBC-20140807-qc/assess_housekeeping-1.png
- qc-nanostring/nanostringqcpro_report/LAOT-TNBC-20140807-qc/bd_plot-1.png
- qc-nanostring/nanostringqcpro_report/LAOT-TNBC-20140807-qc/control_plots1-1.png
- qc-nanostring/nanostringqcpro_report/LAOT-TNBC-20140807-qc/control_plots3-1.png
- qc-nanostring/nanostringqcpro_report/LAOT-TNBC-20140807-qc/detectability-1.png
- qc-nanostring/nanostringqcpro_report/LAOT-TNBC-20140807-qc/flags_fov_plot-1.png
- qc-nanostring/nanostringqcpro_report/LAOT-TNBC-20140807-qc/iqr_plots-1.png
- qc-nanostring/nanostringqcpro_report/LAOT-TNBC-20140807-qc/iqr_plots-2.png
- qc-nanostring/nanostringqcpro_report/LAOT-TNBC-20140807-qc/lod-1.png
- qc-nanostring/nanostringqcpro_report/LAOT-TNBC-20140807-qc/normalization_comparison_densities-1.png
- qc-nanostring/nanostringqcpro_report/LAOT-TNBC-20140807-qc/normalization_comparison_densities-2.png
- qc-nanostring/nanostringqcpro_report/LAOT-TNBC-20140807-qc/normalization_comparison_densities-3.png
- qc-nanostring/nanostringqcpro_report/LAOT-TNBC-20140807-qc/pos_norm_fact_plot-1.png
- qc-nanostring/nanostringqcpro_report/LAOT-TNBC-20140807-qc/scavengers-1.png
- qc-nanostring/nanostringqcpro_report/LAOT-TNBC-20140807-qc/sum_plots-1.png
- qc-nanostring/nanostringqcpro_report/LAOT-TNBC-20140807-qc/sum_plots-2.png
- qc-nanostring/nanostringqcpro_report/LAOT-TNBC-20140808-qc/
- qc-nanostring/nanostringqcpro_report/LAOT-TNBC-20140808-qc.html
- qc-nanostring/nanostringqcpro_report/LAOT-TNBC-20140808-qc/HousekeepingGeneStats.txt
- qc-nanostring/nanostringqcpro_report/LAOT-TNBC-20140808-qc/NegativeControlsByLane.png
- qc-nanostring/nanostringqcpro_report/LAOT-TNBC-20140808-qc/NegativeControlsByLane_preview.png
- qc-nanostring/nanostringqcpro_report/LAOT-TNBC-20140808-qc/SampleFlags.txt
- qc-nanostring/nanostringqcpro_report/LAOT-TNBC-20140808-qc/assess_housekeeping-1.png
- qc-nanostring/nanostringqcpro_report/LAOT-TNBC-20140808-qc/bd_plot-1.png
- qc-nanostring/nanostringqcpro_report/LAOT-TNBC-20140808-qc/control_plots1-1.png
- qc-nanostring/nanostringqcpro_report/LAOT-TNBC-20140808-qc/control_plots3-1.png
- qc-nanostring/nanostringqcpro_report/LAOT-TNBC-20140808-qc/detectability-1.png
- qc-nanostring/nanostringqcpro_report/LAOT-TNBC-20140808-qc/flags_fov_plot-1.png
- qc-nanostring/nanostringqcpro_report/LAOT-TNBC-20140808-qc/iqr_plots-1.png
- qc-nanostring/nanostringqcpro_report/LAOT-TNBC-20140808-qc/iqr_plots-2.png
- qc-nanostring/nanostringqcpro_report/LAOT-TNBC-20140808-qc/lod-1.png
- qc-nanostring/nanostringqcpro_report/LAOT-TNBC-20140808-qc/normalization_comparison_densities-1.png
- qc-nanostring/nanostringqcpro_report/LAOT-TNBC-20140808-qc/normalization_comparison_densities-2.png
- qc-nanostring/nanostringqcpro_report/LAOT-TNBC-20140808-qc/normalization_comparison_densities-3.png
- qc-nanostring/nanostringqcpro_report/LAOT-TNBC-20140808-qc/pos_norm_fact_plot-1.png
- qc-nanostring/nanostringqcpro_report/LAOT-TNBC-20140808-qc/scavengers-1.png
- qc-nanostring/nanostringqcpro_report/LAOT-TNBC-20140808-qc/sum_plots-1.png
- qc-nanostring/nanostringqcpro_report/LAOT-TNBC-20140808-qc/sum_plots-2.png
- qc-nanostring/nanostringqcpro_report/LAOT-TNBC-20140812-qc/
- qc-nanostring/nanostringqcpro_report/LAOT-TNBC-20140812-qc.html
- qc-nanostring/nanostringqcpro_report/LAOT-TNBC-20140812-qc/HousekeepingGeneStats.txt
- qc-nanostring/nanostringqcpro_report/LAOT-TNBC-20140812-qc/NegativeControlsByLane.png
- qc-nanostring/nanostringqcpro_report/LAOT-TNBC-20140812-qc/NegativeControlsByLane_preview.png
- qc-nanostring/nanostringqcpro_report/LAOT-TNBC-20140812-qc/SampleFlags.txt
- qc-nanostring/nanostringqcpro_report/LAOT-TNBC-20140812-qc/assess_housekeeping-1.png
- qc-nanostring/nanostringqcpro_report/LAOT-TNBC-20140812-qc/bd_plot-1.png
- qc-nanostring/nanostringqcpro_report/LAOT-TNBC-20140812-qc/control_plots1-1.png
- qc-nanostring/nanostringqcpro_report/LAOT-TNBC-20140812-qc/control_plots3-1.png
- qc-nanostring/nanostringqcpro_report/LAOT-TNBC-20140812-qc/detectability-1.png
- qc-nanostring/nanostringqcpro_report/LAOT-TNBC-20140812-qc/flags_fov_plot-1.png
- qc-nanostring/nanostringqcpro_report/LAOT-TNBC-20140812-qc/iqr_plots-1.png
- qc-nanostring/nanostringqcpro_report/LAOT-TNBC-20140812-qc/iqr_plots-2.png
- qc-nanostring/nanostringqcpro_report/LAOT-TNBC-20140812-qc/lod-1.png
- qc-nanostring/nanostringqcpro_report/LAOT-TNBC-20140812-qc/normalization_comparison_densities-1.png
- qc-nanostring/nanostringqcpro_report/LAOT-TNBC-20140812-qc/normalization_comparison_densities-2.png
- qc-nanostring/nanostringqcpro_report/LAOT-TNBC-20140812-qc/normalization_comparison_densities-3.png
- qc-nanostring/nanostringqcpro_report/LAOT-TNBC-20140812-qc/pos_norm_fact_plot-1.png
- qc-nanostring/nanostringqcpro_report/LAOT-TNBC-20140812-qc/scavengers-1.png
- qc-nanostring/nanostringqcpro_report/LAOT-TNBC-20140812-qc/sum_plots-1.png
- qc-nanostring/nanostringqcpro_report/LAOT-TNBC-20140812-qc/sum_plots-2.png
- qc-nanostring/nanostringqcpro_report/LAOT-TNBC-20150630-qc/
- qc-nanostring/nanostringqcpro_report/LAOT-TNBC-20150630-qc.html
- qc-nanostring/nanostringqcpro_report/LAOT-TNBC-20150630-qc/HousekeepingGeneStats.txt
- qc-nanostring/nanostringqcpro_report/LAOT-TNBC-20150630-qc/NegativeControlsByLane.png
- qc-nanostring/nanostringqcpro_report/LAOT-TNBC-20150630-qc/NegativeControlsByLane_preview.png
- qc-nanostring/nanostringqcpro_report/LAOT-TNBC-20150630-qc/SampleFlags.txt
- qc-nanostring/nanostringqcpro_report/LAOT-TNBC-20150630-qc/assess_housekeeping-1.png
- qc-nanostring/nanostringqcpro_report/LAOT-TNBC-20150630-qc/bd_plot-1.png
- qc-nanostring/nanostringqcpro_report/LAOT-TNBC-20150630-qc/control_plots1-1.png
- qc-nanostring/nanostringqcpro_report/LAOT-TNBC-20150630-qc/control_plots3-1.png
- qc-nanostring/nanostringqcpro_report/LAOT-TNBC-20150630-qc/detectability-1.png
- qc-nanostring/nanostringqcpro_report/LAOT-TNBC-20150630-qc/flags_fov_plot-1.png
- qc-nanostring/nanostringqcpro_report/LAOT-TNBC-20150630-qc/iqr_plots-1.png
- qc-nanostring/nanostringqcpro_report/LAOT-TNBC-20150630-qc/iqr_plots-2.png
- qc-nanostring/nanostringqcpro_report/LAOT-TNBC-20150630-qc/lod-1.png
- qc-nanostring/nanostringqcpro_report/LAOT-TNBC-20150630-qc/normalization_comparison_densities-1.png
- qc-nanostring/nanostringqcpro_report/LAOT-TNBC-20150630-qc/normalization_comparison_densities-2.png
- qc-nanostring/nanostringqcpro_report/LAOT-TNBC-20150630-qc/normalization_comparison_densities-3.png
- qc-nanostring/nanostringqcpro_report/LAOT-TNBC-20150630-qc/pos_norm_fact_plot-1.png
- qc-nanostring/nanostringqcpro_report/LAOT-TNBC-20150630-qc/scavengers-1.png
- qc-nanostring/nanostringqcpro_report/LAOT-TNBC-20150630-qc/sum_plots-1.png
- qc-nanostring/nanostringqcpro_report/LAOT-TNBC-20150630-qc/sum_plots-2.png
- qc-nanostring/nanostringqcpro_report/LAOT-TNBC-20150701-qc/
- qc-nanostring/nanostringqcpro_report/LAOT-TNBC-20150701-qc.html
- qc-nanostring/nanostringqcpro_report/LAOT-TNBC-20150701-qc/HousekeepingGeneStats.txt
- qc-nanostring/nanostringqcpro_report/LAOT-TNBC-20150701-qc/NegativeControlsByLane.png
- qc-nanostring/nanostringqcpro_report/LAOT-TNBC-20150701-qc/NegativeControlsByLane_preview.png
- qc-nanostring/nanostringqcpro_report/LAOT-TNBC-20150701-qc/SampleFlags.txt
- qc-nanostring/nanostringqcpro_report/LAOT-TNBC-20150701-qc/assess_housekeeping-1.png
- qc-nanostring/nanostringqcpro_report/LAOT-TNBC-20150701-qc/bd_plot-1.png
- qc-nanostring/nanostringqcpro_report/LAOT-TNBC-20150701-qc/control_plots1-1.png
- qc-nanostring/nanostringqcpro_report/LAOT-TNBC-20150701-qc/control_plots3-1.png
- qc-nanostring/nanostringqcpro_report/LAOT-TNBC-20150701-qc/detectability-1.png
- qc-nanostring/nanostringqcpro_report/LAOT-TNBC-20150701-qc/flags_fov_plot-1.png
- qc-nanostring/nanostringqcpro_report/LAOT-TNBC-20150701-qc/iqr_plots-1.png
- qc-nanostring/nanostringqcpro_report/LAOT-TNBC-20150701-qc/iqr_plots-2.png
- qc-nanostring/nanostringqcpro_report/LAOT-TNBC-20150701-qc/lod-1.png
- qc-nanostring/nanostringqcpro_report/LAOT-TNBC-20150701-qc/normalization_comparison_densities-1.png
- qc-nanostring/nanostringqcpro_report/LAOT-TNBC-20150701-qc/normalization_comparison_densities-2.png
- qc-nanostring/nanostringqcpro_report/LAOT-TNBC-20150701-qc/normalization_comparison_densities-3.png
- qc-nanostring/nanostringqcpro_report/LAOT-TNBC-20150701-qc/pos_norm_fact_plot-1.png
- qc-nanostring/nanostringqcpro_report/LAOT-TNBC-20150701-qc/scavengers-1.png
- qc-nanostring/nanostringqcpro_report/LAOT-TNBC-20150701-qc/sum_plots-1.png
- qc-nanostring/nanostringqcpro_report/LAOT-TNBC-20150701-qc/sum_plots-2.png
- qc-nanostring/nanostringqcpro_report/LAOT-TNBC-20150702-qc/
- qc-nanostring/nanostringqcpro_report/LAOT-TNBC-20150702-qc.html
- qc-nanostring/nanostringqcpro_report/LAOT-TNBC-20150702-qc/HousekeepingGeneStats.txt
- qc-nanostring/nanostringqcpro_report/LAOT-TNBC-20150702-qc/NegativeControlsByLane.png
- qc-nanostring/nanostringqcpro_report/LAOT-TNBC-20150702-qc/NegativeControlsByLane_preview.png
- qc-nanostring/nanostringqcpro_report/LAOT-TNBC-20150702-qc/SampleFlags.txt
- qc-nanostring/nanostringqcpro_report/LAOT-TNBC-20150702-qc/assess_housekeeping-1.png
- qc-nanostring/nanostringqcpro_report/LAOT-TNBC-20150702-qc/bd_plot-1.png
- qc-nanostring/nanostringqcpro_report/LAOT-TNBC-20150702-qc/control_plots1-1.png
- qc-nanostring/nanostringqcpro_report/LAOT-TNBC-20150702-qc/control_plots3-1.png
- qc-nanostring/nanostringqcpro_report/LAOT-TNBC-20150702-qc/detectability-1.png
- qc-nanostring/nanostringqcpro_report/LAOT-TNBC-20150702-qc/flags_fov_plot-1.png
- qc-nanostring/nanostringqcpro_report/LAOT-TNBC-20150702-qc/iqr_plots-1.png
- qc-nanostring/nanostringqcpro_report/LAOT-TNBC-20150702-qc/iqr_plots-2.png
- qc-nanostring/nanostringqcpro_report/LAOT-TNBC-20150702-qc/lod-1.png
- qc-nanostring/nanostringqcpro_report/LAOT-TNBC-20150702-qc/normalization_comparison_densities-1.png
- qc-nanostring/nanostringqcpro_report/LAOT-TNBC-20150702-qc/normalization_comparison_densities-2.png
- qc-nanostring/nanostringqcpro_report/LAOT-TNBC-20150702-qc/normalization_comparison_densities-3.png
- qc-nanostring/nanostringqcpro_report/LAOT-TNBC-20150702-qc/pos_norm_fact_plot-1.png
- qc-nanostring/nanostringqcpro_report/LAOT-TNBC-20150702-qc/scavengers-1.png
- qc-nanostring/nanostringqcpro_report/LAOT-TNBC-20150702-qc/sum_plots-1.png
- qc-nanostring/nanostringqcpro_report/LAOT-TNBC-20150702-qc/sum_plots-2.png
- qc-nanostring/nanostringqcpro_report/LAOT-TNBC-20151006-qc/
- qc-nanostring/nanostringqcpro_report/LAOT-TNBC-20151006-qc.html
- qc-nanostring/nanostringqcpro_report/LAOT-TNBC-20151006-qc/HousekeepingGeneStats.txt
- qc-nanostring/nanostringqcpro_report/LAOT-TNBC-20151006-qc/NegativeControlsByLane.png
- qc-nanostring/nanostringqcpro_report/LAOT-TNBC-20151006-qc/NegativeControlsByLane_preview.png
- qc-nanostring/nanostringqcpro_report/LAOT-TNBC-20151006-qc/SampleFlags.txt
- qc-nanostring/nanostringqcpro_report/LAOT-TNBC-20151006-qc/assess_housekeeping-1.png
- qc-nanostring/nanostringqcpro_report/LAOT-TNBC-20151006-qc/bd_plot-1.png
- qc-nanostring/nanostringqcpro_report/LAOT-TNBC-20151006-qc/control_plots1-1.png
- qc-nanostring/nanostringqcpro_report/LAOT-TNBC-20151006-qc/control_plots3-1.png
- qc-nanostring/nanostringqcpro_report/LAOT-TNBC-20151006-qc/detectability-1.png
- qc-nanostring/nanostringqcpro_report/LAOT-TNBC-20151006-qc/flags_fov_plot-1.png
- qc-nanostring/nanostringqcpro_report/LAOT-TNBC-20151006-qc/iqr_plots-1.png
- qc-nanostring/nanostringqcpro_report/LAOT-TNBC-20151006-qc/iqr_plots-2.png
- qc-nanostring/nanostringqcpro_report/LAOT-TNBC-20151006-qc/lod-1.png
- qc-nanostring/nanostringqcpro_report/LAOT-TNBC-20151006-qc/normalization_comparison_densities-1.png
- qc-nanostring/nanostringqcpro_report/LAOT-TNBC-20151006-qc/normalization_comparison_densities-2.png
- qc-nanostring/nanostringqcpro_report/LAOT-TNBC-20151006-qc/normalization_comparison_densities-3.png
- qc-nanostring/nanostringqcpro_report/LAOT-TNBC-20151006-qc/pos_norm_fact_plot-1.png
- qc-nanostring/nanostringqcpro_report/LAOT-TNBC-20151006-qc/scavengers-1.png
- qc-nanostring/nanostringqcpro_report/LAOT-TNBC-20151006-qc/sum_plots-1.png
- qc-nanostring/nanostringqcpro_report/LAOT-TNBC-20151006-qc/sum_plots-2.png
- qc-nanostring/nanostringqcpro_report/LAOT-TNBC-20151019-qc/
- qc-nanostring/nanostringqcpro_report/LAOT-TNBC-20151019-qc.html
- qc-nanostring/nanostringqcpro_report/LAOT-TNBC-20151019-qc/HousekeepingGeneStats.txt
- qc-nanostring/nanostringqcpro_report/LAOT-TNBC-20151019-qc/NegativeControlsByLane.png
- qc-nanostring/nanostringqcpro_report/LAOT-TNBC-20151019-qc/NegativeControlsByLane_preview.png
- qc-nanostring/nanostringqcpro_report/LAOT-TNBC-20151019-qc/SampleFlags.txt
- qc-nanostring/nanostringqcpro_report/LAOT-TNBC-20151019-qc/assess_housekeeping-1.png
- qc-nanostring/nanostringqcpro_report/LAOT-TNBC-20151019-qc/bd_plot-1.png
- qc-nanostring/nanostringqcpro_report/LAOT-TNBC-20151019-qc/control_plots1-1.png
- qc-nanostring/nanostringqcpro_report/LAOT-TNBC-20151019-qc/control_plots3-1.png
- qc-nanostring/nanostringqcpro_report/LAOT-TNBC-20151019-qc/detectability-1.png
- qc-nanostring/nanostringqcpro_report/LAOT-TNBC-20151019-qc/flags_fov_plot-1.png
- qc-nanostring/nanostringqcpro_report/LAOT-TNBC-20151019-qc/iqr_plots-1.png
- qc-nanostring/nanostringqcpro_report/LAOT-TNBC-20151019-qc/iqr_plots-2.png
- qc-nanostring/nanostringqcpro_report/LAOT-TNBC-20151019-qc/lod-1.png
- qc-nanostring/nanostringqcpro_report/LAOT-TNBC-20151019-qc/normalization_comparison_densities-1.png
- qc-nanostring/nanostringqcpro_report/LAOT-TNBC-20151019-qc/normalization_comparison_densities-2.png
- qc-nanostring/nanostringqcpro_report/LAOT-TNBC-20151019-qc/normalization_comparison_densities-3.png
- qc-nanostring/nanostringqcpro_report/LAOT-TNBC-20151019-qc/pos_norm_fact_plot-1.png
- qc-nanostring/nanostringqcpro_report/LAOT-TNBC-20151019-qc/scavengers-1.png
- qc-nanostring/nanostringqcpro_report/LAOT-TNBC-20151019-qc/sum_plots-1.png
- qc-nanostring/nanostringqcpro_report/LAOT-TNBC-20151019-qc/sum_plots-2.png
- qc-nanostring/sample_ids_nanostring.xlsx
