# Supplementary material for: Breast cancer PAM50 signature: correlation and concordance between RNA-Seq and digital multiplexed gene expression technologies in a triple negative breast cancer series
Source: BMC Genomics. 2019 Jun 3;20:452. doi: 10.1186/s12864-019-5849-0 (PMC6547580; doi:10.1186/s12864-019-5849-0)
Supplement: Supplementary file 5 — QC – NanoString. NanoString nCounter data Quality Control. NanoStringQCPro reports in .html files. Technical, control and count-based metrics are reported. Additionally, a table is provided to associate the sample IDs mentioned in the manuscript with the IDs generated during the NanoString nCounter® quantification process. (ZIP 15743 kb) [file 12864_2019_5849_MOESM5_ESM.zip › qc-nanostring/nanostringqcpro_report.xlsx]

## Sheet: nanostringqcpro
SampleIdentifier	SampleName	TechnicalFlags	ControlFlags	CountFlags	SampleType	WarningLevel:Comments	ReportFile
20140813_20140812-1_10-B0028107_05.RCC	10-B0028107	FALSE	FALSE	FALSE	TNBC
20140813_20140812-1_11B3955_03.RCC	11B3955	FALSE	FALSE	FALSE	TNBC
20140813_20140812-1_13-B-9644-A1_07.RCC	13-B-9644-A1	FALSE	FALSE	FALSE	TNBC
20140813_20140812-1_13-B0004511_02.RCC	13-B0004511	FALSE	FALSE	FALSE	TNBC
20140813_20140812-1_134553_09.RCC	134553	FALSE	FALSE	FALSE	TNBC
20140813_20140812-1_13B20483-A1_08.RCC	13B20483-A1	FALSE	FALSE	FALSE	TNBC
20140813_20140812-1_13M1298_06.RCC	13M1298	FALSE	FALSE	FALSE	TNBC
20140813_20140812-1_B13-07957_01.RCC	B13-07957	FALSE	FALSE	FALSE	TNBC
20140806_20140805-1_11-B0019861_01.RCC	11-B0019861	FALSE	FALSE	FALSE	TNBC
20140806_20140805-1_11-B0024113-3_02.RCC	11-B0024113-3	FALSE	FALSE	FALSE	TNBC
20140806_20140805-1_11-B0025545_03.RCC	11-B0025545	FALSE	FALSE	FALSE	TNBC
20140806_20140805-1_11-B17783_04.RCC	11-B17783	FALSE	FALSE	FALSE	TNBC
20140806_20140805-1_11-B7857_05.RCC	11-B7857	FALSE	FALSE	FALSE	TNBC
20140806_20140805-1_12-1758_06.RCC	12-1758	FALSE	FALSE	FALSE	TNBC
20140806_20140805-1_12-B0003907_08.RCC	12-B0003907	FALSE	FALSE	FALSE	TNBC
20140806_20140805-1_12-B0011259_09.RCC	12-B0011259	FALSE	FALSE	FALSE	TNBC
20140806_20140805-1_12-B0017538_10.RCC	12-B0017538	FALSE	FALSE	FALSE	TNBC
20140806_20140805-1_12-B0018136_11.RCC	12-B0018136	FALSE	TRUE	FALSE	TNBC	Low: IQ range warning	LAOT-TNBC-20140806-qc.html
20140806_20140805-1_12B0001018_07.RCC	12B0001018	FALSE	FALSE	FALSE	TNBC
20140806_20140805-1_12B0022767_12.RCC	12B0022767	FALSE	FALSE	FALSE	TNBC
20140807_20140806-1_12-B0024177_01.RCC	12-B0024177	FALSE	FALSE	FALSE	TNBC
20140807_20140806-1_12-B0025291_02.RCC	12-B0025291	FALSE	FALSE	FALSE	TNBC
20140807_20140806-1_12-B17225_03.RCC	12-B17225	FALSE	FALSE	FALSE	TNBC
20140807_20140806-1_13-102488_04.RCC	13-102488	FALSE	FALSE	FALSE	TNBC
20140807_20140806-1_13-106709_05.RCC	13-106709	FALSE	FALSE	FALSE	TNBC
20140807_20140806-1_13-B00009485_07.RCC	13-B00009485	FALSE	FALSE	FALSE	TNBC
20140807_20140806-1_13-B0008549_10.RCC	13-B0008549	FALSE	FALSE	FALSE	TNBC
20140807_20140806-1_13B0001681_08.RCC	13B0001681	FALSE	FALSE	FALSE	TNBC
20140807_20140806-1_13B0005258A1_09.RCC	13B0005258A1	FALSE	FALSE	FALSE	TNBC
20140807_20140806-1_13B0011726_11.RCC	13B0011726	FALSE	FALSE	FALSE	TNBC
20140807_20140806-1_13B0013608_12.RCC	13B0013608	FALSE	FALSE	FALSE	TNBC
20140808_20140807-1_13-B7563-1_05.RCC	13-B7563-1	FALSE	FALSE	FALSE	TNBC
20140808_20140807-1_13-B9793_06.RCC	13-B9793	FALSE	FALSE	FALSE	TNBC
20140808_20140807-1_13B0014842_01.RCC	13B0014842	FALSE	FALSE	FALSE	TNBC
20140808_20140807-1_13B0015025_02.RCC	13B0015025	FALSE	FALSE	FALSE	TNBC
20140808_20140807-1_13B0015028A1_03.RCC	13B0015028A1	FALSE	FALSE	FALSE	TNBC
20140808_20140807-1_13B0017271_04.RCC	13B0017271	FALSE	FALSE	FALSE	TNBC
20140808_20140807-1_283942_07.RCC	283942	FALSE	FALSE	FALSE	TNBC
20140808_20140807-1_284234-2_08.RCC	284234-2	FALSE	FALSE	FALSE	TNBC
20140808_20140807-1_286274_09.RCC	286274	FALSE	FALSE	FALSE	TNBC
20140808_20140807-1_292226_10.RCC	292226	FALSE	FALSE	FALSE	TNBC
20140808_20140807-1_292952_11.RCC	292952	FALSE	FALSE	FALSE	TNBC
20151009_20151006-1_14B0000831B1_05.RCC	14B0000831B1	FALSE	FALSE	FALSE	TNBC
20151009_20151006-1_14B0014171_06.RCC	14B0014171	FALSE	FALSE	FALSE	TNBC
20151009_20151006-1_14B12926A1_03.RCC	14B12926A1	FALSE	TRUE	FALSE	TNBC	Low: spike-in linearity	LAOT-TNBC-20151006-qc.html
20151009_20151006-1_15B0002149_02.RCC	15B0002149	FALSE	FALSE	FALSE	TNBC
20151009_20151006-1_15B5949_04.RCC	15B5949	FALSE	FALSE	FALSE	TNBC
20151009_20151006-1_43768_11.RCC	43768	FALSE	FALSE	TRUE	TNBC	Low: Low number counts	LAOT-TNBC-20151006-qc.html
20151009_20151006-1_6729B14_09.RCC	6729B14	FALSE	FALSE	FALSE	TNBC
20151009_20151006-1_B14-01682A2_07.RCC	B14-01682A2	FALSE	FALSE	FALSE	TNBC
20151009_20151006-1_B14-01800A2_08.RCC	B14-01800A2	FALSE	FALSE	FALSE	TNBC
20151009_20151006-1_HCUV-0001_10.RCC	HCUV-0001	FALSE	FALSE	FALSE	TNBC
20150630_20150629-1_11B0015859_01.RCC	11B0015859	FALSE	FALSE	FALSE	TNBC
20150630_20150629-1_11B22197_08.RCC	11B22197	FALSE	FALSE	FALSE	TNBC
20150630_20150629-1_13B40318_06.RCC	13B40318	FALSE	FALSE	FALSE	TNBC
20150630_20150629-1_14-100177_02.RCC	14-100177	FALSE	FALSE	FALSE	TNBC
20150630_20150629-1_14-101736_03.RCC	14-101736	FALSE	FALSE	FALSE	TNBC
20150630_20150629-1_14-102050_04.RCC	14-102050	FALSE	FALSE	FALSE	TNBC
20150630_20150629-1_14B0002164_11.RCC	14B0002164	FALSE	FALSE	FALSE	TNBC
20150630_20150629-1_14B0002337_10.RCC	14B0002337	FALSE	FALSE	FALSE	TNBC
20150630_20150629-1_14B0009265A1_09.RCC	14B0009265A1	FALSE	FALSE	FALSE	TNBC
20150630_20150629-1_14B13442A2_07.RCC	14B13442A2	FALSE	FALSE	FALSE	TNBC
20150630_20150629-1_14B807_05.RCC	14B807	FALSE	FALSE	FALSE	TNBC
20150701_20150629-2_14B0008157_01.RCC	14B0008157	FALSE	FALSE	FALSE	TNBC
20150701_20150629-2_14B0009733_02.RCC	14B0009733	FALSE	FALSE	FALSE	TNBC
20150701_20150629-2_14B0013642_03.RCC	14B0013642	FALSE	FALSE	FALSE	TNBC
20150701_20150629-2_14B0020849_07.RCC	14B0020849	FALSE	FALSE	FALSE	TNBC
20150701_20150629-2_14B0023220_06.RCC	14B0023220	FALSE	FALSE	FALSE	TNBC
20150701_20150629-2_14B0027947_08.RCC	14B0027947	FALSE	FALSE	FALSE	TNBC
20150701_20150629-2_14B0028490_09.RCC	14B0028490	FALSE	FALSE	FALSE	TNBC
20150701_20150629-2_296785_11.RCC	296785	FALSE	FALSE	FALSE	TNBC
20150701_20150629-2_297768_10.RCC	297768	FALSE	FALSE	FALSE	TNBC
20150701_20150629-2_304915_12.RCC	304915	FALSE	FALSE	FALSE	TNBC
20150701_20150629-2_B14-02712_04.RCC	B14-02712	FALSE	FALSE	FALSE	TNBC
20150701_20150629-2_B14-09292_05.RCC	B14-09292	FALSE	FALSE	FALSE	TNBC
20150701_20150630-1_14B0023311_12.RCC	14B0023311	FALSE	FALSE	FALSE	TNBC
20150701_20150630-1_14B0027481_10.RCC	14B0027481	FALSE	FALSE	FALSE	TNBC
20150701_20150630-1_15B000054A2_11.RCC	15B000054A2	FALSE	FALSE	FALSE	TNBC
20150701_20150630-1_305532_01.RCC	305532	FALSE	FALSE	FALSE	TNBC
20150701_20150630-1_306311_04.RCC	306311	FALSE	FALSE	FALSE	TNBC
20150701_20150630-1_319019_06.RCC	319019	FALSE	FALSE	FALSE	TNBC
20150701_20150630-1_320118_05.RCC	320118	FALSE	FALSE	FALSE	TNBC
20150701_20150630-1_CTC-1583-A_07.RCC	CTC-1583-A	FALSE	FALSE	FALSE	TNBC
20150701_20150630-1_LAS-1470A_03.RCC	LAS-1470A	FALSE	FALSE	FALSE	TNBC
20140805_20140804-1_10-B0022870_04.RCC	10-B0022870	FALSE	FALSE	FALSE	TNBC
20140805_20140804-1_10-B0028649_05.RCC	10-B0028649	FALSE	FALSE	FALSE	TNBC
20140805_20140804-1_10-B22363_06.RCC	10-B22363	FALSE	FALSE	FALSE	TNBC
20140805_20140804-1_11-B0000541_07.RCC	11-B0000541	FALSE	FALSE	FALSE	TNBC
20140805_20140804-1_11-B0010205_10.RCC	11-B0010205	FALSE	FALSE	FALSE	TNBC
20140805_20140804-1_11-B0016939_11.RCC	11-B0016939	FALSE	FALSE	FALSE	TNBC
20140805_20140804-1_11-B0018461_12.RCC	11-B0018461	FALSE	FALSE	FALSE	TNBC
20140805_20140804-1_11B0004587_08.RCC	11B0004587	FALSE	FALSE	FALSE	TNBC
20140805_20140804-1_11B007386_09.RCC	11B007386	FALSE	FALSE	FALSE	TNBC
20140805_20140804-1_285011_02.RCC	285011	FALSE	FALSE	FALSE	TNBC
20140805_20140804-1_290911_03.RCC	290911	FALSE	FALSE	FALSE	TNBC
20140805_20140804-1_42494_01.RCC	42494	FALSE	FALSE	FALSE	TNBC
