# Supplementary material for: Breast cancer PAM50 signature: correlation and concordance between RNA-Seq and digital multiplexed gene expression technologies in a triple negative breast cancer series
Source: BMC Genomics. 2019 Jun 3;20:452. doi: 10.1186/s12864-019-5849-0 (PMC6547580; doi:10.1186/s12864-019-5849-0)
Supplement: Supplementary file 5 — QC – NanoString. NanoString nCounter data Quality Control. NanoStringQCPro reports in .html files. Technical, control and count-based metrics are reported. Additionally, a table is provided to associate the sample IDs mentioned in the manuscript with the IDs generated during the NanoString nCounter® quantification process. (ZIP 15743 kb) [file 12864_2019_5849_MOESM5_ESM.zip › qc-nanostring/nanostringqcpro_report/LAOT-TNBC-20140804-qc/HousekeepingGeneStats.txt]

Gene	Variance	IQR	median	cor_PSMC4	cor_SF3A1	cor_ACTB	cor_RPLP0	cor_MRPL19
PSMC4	0.94	1.62	12.29	1	0.9	0.76	0.63	0.72
SF3A1	0.72	1.17	11.53	0.9	1	0.85	0.8	0.87
ACTB	0.65	0.77	16.89	0.76	0.85	1	0.72	0.91
RPLP0	0.46	0.86	15.26	0.63	0.8	0.72	1	0.73
MRPL19	0.71	0.93	10.95	0.72	0.87	0.91	0.73	1
