# Supplementary material for: Breast cancer PAM50 signature: correlation and concordance between RNA-Seq and digital multiplexed gene expression technologies in a triple negative breast cancer series
Source: BMC Genomics. 2019 Jun 3;20:452. doi: 10.1186/s12864-019-5849-0 (PMC6547580; doi:10.1186/s12864-019-5849-0)
Supplement: Supplementary file 5 — QC – NanoString. NanoString nCounter data Quality Control. NanoStringQCPro reports in .html files. Technical, control and count-based metrics are reported. Additionally, a table is provided to associate the sample IDs mentioned in the manuscript with the IDs generated during the NanoString nCounter® quantification process. (ZIP 15743 kb) [file 12864_2019_5849_MOESM5_ESM.zip › qc-nanostring/nanostringqcpro_report/LAOT-TNBC-20140804-qc/SampleFlags.txt]

SampleIdentifier	SampleName	TechnicalFlags	ControlFlags	CountFlags	SampleType
20140805_20140804-1_10-B0022870_04.RCC	10-B0022870	FALSE	FALSE	FALSE	TNBC
20140805_20140804-1_10-B0028649_05.RCC	10-B0028649	FALSE	FALSE	FALSE	TNBC
20140805_20140804-1_10-B22363_06.RCC	10-B22363	FALSE	FALSE	FALSE	TNBC
20140805_20140804-1_11-B0000541_07.RCC	11-B0000541	FALSE	FALSE	FALSE	TNBC
20140805_20140804-1_11-B0010205_10.RCC	11-B0010205	FALSE	FALSE	FALSE	TNBC
20140805_20140804-1_11-B0016939_11.RCC	11-B0016939	FALSE	FALSE	FALSE	TNBC
20140805_20140804-1_11-B0018461_12.RCC	11-B0018461	FALSE	FALSE	FALSE	TNBC
20140805_20140804-1_11B0004587_08.RCC	11B0004587	FALSE	FALSE	FALSE	TNBC
20140805_20140804-1_11B007386_09.RCC	11B007386	FALSE	FALSE	FALSE	TNBC
20140805_20140804-1_285011_02.RCC	285011	FALSE	FALSE	FALSE	TNBC
20140805_20140804-1_290911_03.RCC	290911	FALSE	FALSE	FALSE	TNBC
20140805_20140804-1_42494_01.RCC	42494	FALSE	FALSE	FALSE	TNBC
