# Supplementary material for: Breast cancer PAM50 signature: correlation and concordance between RNA-Seq and digital multiplexed gene expression technologies in a triple negative breast cancer series
Source: BMC Genomics. 2019 Jun 3;20:452. doi: 10.1186/s12864-019-5849-0 (PMC6547580; doi:10.1186/s12864-019-5849-0)
Supplement: Supplementary file 5 — QC – NanoString. NanoString nCounter data Quality Control. NanoStringQCPro reports in .html files. Technical, control and count-based metrics are reported. Additionally, a table is provided to associate the sample IDs mentioned in the manuscript with the IDs generated during the NanoString nCounter® quantification process. (ZIP 15743 kb) [file 12864_2019_5849_MOESM5_ESM.zip › qc-nanostring/nanostringqcpro_report/LAOT-TNBC-20140806-qc/SampleFlags.txt]

SampleIdentifier	SampleName	TechnicalFlags	ControlFlags	CountFlags	SampleType
20140806_20140805-1_11-B0019861_01.RCC	11-B0019861	FALSE	FALSE	FALSE	TNBC
20140806_20140805-1_11-B0024113-3_02.RCC	11-B0024113-3	FALSE	FALSE	FALSE	TNBC
20140806_20140805-1_11-B0025545_03.RCC	11-B0025545	FALSE	FALSE	FALSE	TNBC
20140806_20140805-1_11-B17783_04.RCC	11-B17783	FALSE	FALSE	FALSE	TNBC
20140806_20140805-1_11-B7857_05.RCC	11-B7857	FALSE	FALSE	FALSE	TNBC
20140806_20140805-1_12-1758_06.RCC	12-1758	FALSE	FALSE	FALSE	TNBC
20140806_20140805-1_12-B0003907_08.RCC	12-B0003907	FALSE	FALSE	FALSE	TNBC
20140806_20140805-1_12-B0011259_09.RCC	12-B0011259	FALSE	FALSE	FALSE	TNBC
20140806_20140805-1_12-B0017538_10.RCC	12-B0017538	FALSE	FALSE	FALSE	TNBC
20140806_20140805-1_12-B0018136_11.RCC	12-B0018136	FALSE	TRUE	FALSE	TNBC
20140806_20140805-1_12B0001018_07.RCC	12B0001018	FALSE	FALSE	FALSE	TNBC
20140806_20140805-1_12B0022767_12.RCC	12B0022767	FALSE	FALSE	FALSE	TNBC
