# Supplementary material for: Breast cancer PAM50 signature: correlation and concordance between RNA-Seq and digital multiplexed gene expression technologies in a triple negative breast cancer series
Source: BMC Genomics. 2019 Jun 3;20:452. doi: 10.1186/s12864-019-5849-0 (PMC6547580; doi:10.1186/s12864-019-5849-0)
Supplement: Supplementary file 5 — QC – NanoString. NanoString nCounter data Quality Control. NanoStringQCPro reports in .html files. Technical, control and count-based metrics are reported. Additionally, a table is provided to associate the sample IDs mentioned in the manuscript with the IDs generated during the NanoString nCounter® quantification process. (ZIP 15743 kb) [file 12864_2019_5849_MOESM5_ESM.zip › qc-nanostring/nanostringqcpro_report/LAOT-TNBC-20140807-qc/SampleFlags.txt]

SampleIdentifier	SampleName	TechnicalFlags	ControlFlags	CountFlags	SampleType
20140807_20140806-1_12-B0024177_01.RCC	12-B0024177	FALSE	FALSE	FALSE	TNBC
20140807_20140806-1_12-B0025291_02.RCC	12-B0025291	FALSE	FALSE	FALSE	TNBC
20140807_20140806-1_12-B17225_03.RCC	12-B17225	FALSE	FALSE	FALSE	TNBC
20140807_20140806-1_13-102488_04.RCC	13-102488	FALSE	FALSE	FALSE	TNBC
20140807_20140806-1_13-106709_05.RCC	13-106709	FALSE	FALSE	FALSE	TNBC
20140807_20140806-1_13-B0000759_06.RCC	13-B0000759	FALSE	FALSE	FALSE	TNBC
20140807_20140806-1_13-B00009485_07.RCC	13-B00009485	FALSE	FALSE	FALSE	TNBC
20140807_20140806-1_13-B0008549_10.RCC	13-B0008549	FALSE	FALSE	FALSE	TNBC
20140807_20140806-1_13B0001681_08.RCC	13B0001681	FALSE	FALSE	FALSE	TNBC
20140807_20140806-1_13B0005258A1_09.RCC	13B0005258A1	FALSE	FALSE	FALSE	TNBC
20140807_20140806-1_13B0011726_11.RCC	13B0011726	FALSE	FALSE	FALSE	TNBC
20140807_20140806-1_13B0013608_12.RCC	13B0013608	FALSE	FALSE	FALSE	TNBC
