# Supplementary material for: Breast cancer PAM50 signature: correlation and concordance between RNA-Seq and digital multiplexed gene expression technologies in a triple negative breast cancer series
Source: BMC Genomics. 2019 Jun 3;20:452. doi: 10.1186/s12864-019-5849-0 (PMC6547580; doi:10.1186/s12864-019-5849-0)
Supplement: Supplementary file 5 — QC – NanoString. NanoString nCounter data Quality Control. NanoStringQCPro reports in .html files. Technical, control and count-based metrics are reported. Additionally, a table is provided to associate the sample IDs mentioned in the manuscript with the IDs generated during the NanoString nCounter® quantification process. (ZIP 15743 kb) [file 12864_2019_5849_MOESM5_ESM.zip › qc-nanostring/nanostringqcpro_report/LAOT-TNBC-20140808-qc/HousekeepingGeneStats.txt]

Gene	Variance	IQR	median	cor_PSMC4	cor_SF3A1	cor_ACTB	cor_RPLP0	cor_MRPL19
PSMC4	1.42	1.28	12.45	1	0.93	0.84	0.84	0.96
SF3A1	1.49	1.11	11.45	0.93	1	0.9	0.88	0.93
ACTB	1.08	0.53	16.64	0.84	0.9	1	0.9	0.92
RPLP0	1.33	0.94	15.5	0.84	0.88	0.9	1	0.88
MRPL19	1.64	1.28	11.4	0.96	0.93	0.92	0.88	1
