# Supplementary material for: Breast cancer PAM50 signature: correlation and concordance between RNA-Seq and digital multiplexed gene expression technologies in a triple negative breast cancer series
Source: BMC Genomics. 2019 Jun 3;20:452. doi: 10.1186/s12864-019-5849-0 (PMC6547580; doi:10.1186/s12864-019-5849-0)
Supplement: Supplementary file 5 — QC – NanoString. NanoString nCounter data Quality Control. NanoStringQCPro reports in .html files. Technical, control and count-based metrics are reported. Additionally, a table is provided to associate the sample IDs mentioned in the manuscript with the IDs generated during the NanoString nCounter® quantification process. (ZIP 15743 kb) [file 12864_2019_5849_MOESM5_ESM.zip › qc-nanostring/nanostringqcpro_report/LAOT-TNBC-20140808-qc/SampleFlags.txt]

SampleIdentifier	SampleName	TechnicalFlags	ControlFlags	CountFlags	SampleType
20140808_20140807-1_13-B7563-1_05.RCC	13-B7563-1	FALSE	FALSE	FALSE	TNBC
20140808_20140807-1_13-B9793_06.RCC	13-B9793	FALSE	FALSE	FALSE	TNBC
20140808_20140807-1_13B0014842_01.RCC	13B0014842	FALSE	FALSE	FALSE	TNBC
20140808_20140807-1_13B0015025_02.RCC	13B0015025	FALSE	FALSE	FALSE	TNBC
20140808_20140807-1_13B0015028A1_03.RCC	13B0015028A1	FALSE	FALSE	FALSE	TNBC
20140808_20140807-1_13B0017271_04.RCC	13B0017271	FALSE	FALSE	FALSE	TNBC
20140808_20140807-1_283942_07.RCC	283942	FALSE	FALSE	FALSE	TNBC
20140808_20140807-1_284234-2_08.RCC	284234-2	FALSE	FALSE	FALSE	TNBC
20140808_20140807-1_286274_09.RCC	286274	FALSE	FALSE	FALSE	TNBC
20140808_20140807-1_292226_10.RCC	292226	FALSE	FALSE	FALSE	TNBC
20140808_20140807-1_292952_11.RCC	292952	FALSE	FALSE	FALSE	TNBC
20140808_20140807-1_43768_12.RCC	43768	FALSE	FALSE	TRUE	TNBC
20140812_20140807-1_13-B7563-1_05.RCC	13-B7563-1	FALSE	FALSE	FALSE	TNBC
20140812_20140807-1_13-B9793_06.RCC	13-B9793	FALSE	FALSE	FALSE	TNBC
20140812_20140807-1_13B0014842_01.RCC	13B0014842	FALSE	FALSE	FALSE	TNBC
20140812_20140807-1_13B0015025_02.RCC	13B0015025	FALSE	FALSE	FALSE	TNBC
20140812_20140807-1_13B0015028A1_03.RCC	13B0015028A1	FALSE	FALSE	FALSE	TNBC
20140812_20140807-1_13B0017271_04.RCC	13B0017271	FALSE	FALSE	FALSE	TNBC
20140812_20140807-1_283942_07.RCC	283942	FALSE	FALSE	FALSE	TNBC
20140812_20140807-1_284234-2_08.RCC	284234-2	FALSE	FALSE	FALSE	TNBC
20140812_20140807-1_286274_09.RCC	286274	FALSE	FALSE	FALSE	TNBC
20140812_20140807-1_292226_10.RCC	292226	FALSE	FALSE	FALSE	TNBC
20140812_20140807-1_292952_11.RCC	292952	FALSE	FALSE	FALSE	TNBC
20140812_20140807-1_43768_12.RCC	43768	FALSE	FALSE	TRUE	TNBC
