# Supplementary material for: Breast cancer PAM50 signature: correlation and concordance between RNA-Seq and digital multiplexed gene expression technologies in a triple negative breast cancer series
Source: BMC Genomics. 2019 Jun 3;20:452. doi: 10.1186/s12864-019-5849-0 (PMC6547580; doi:10.1186/s12864-019-5849-0)
Supplement: Supplementary file 5 — QC – NanoString. NanoString nCounter data Quality Control. NanoStringQCPro reports in .html files. Technical, control and count-based metrics are reported. Additionally, a table is provided to associate the sample IDs mentioned in the manuscript with the IDs generated during the NanoString nCounter® quantification process. (ZIP 15743 kb) [file 12864_2019_5849_MOESM5_ESM.zip › qc-nanostring/nanostringqcpro_report/LAOT-TNBC-20140812-qc/HousekeepingGeneStats.txt]

Gene	Variance	IQR	median	cor_PSMC4	cor_SF3A1	cor_ACTB	cor_RPLP0	cor_MRPL19
PSMC4	0.96	0.96	11.91	1	0.52	0.52	0.18	0.59
SF3A1	0.33	1.02	11.66	0.52	1	0.72	0.69	0.87
ACTB	0.28	0.66	16.52	0.52	0.72	1	0.48	0.82
RPLP0	0.16	1.26	15.36	0.18	0.69	0.48	1	0.69
MRPL19	0.45	1.21	10.72	0.59	0.87	0.82	0.69	1
