# Supplementary material for: Breast cancer PAM50 signature: correlation and concordance between RNA-Seq and digital multiplexed gene expression technologies in a triple negative breast cancer series
Source: BMC Genomics. 2019 Jun 3;20:452. doi: 10.1186/s12864-019-5849-0 (PMC6547580; doi:10.1186/s12864-019-5849-0)
Supplement: Supplementary file 5 — QC – NanoString. NanoString nCounter data Quality Control. NanoStringQCPro reports in .html files. Technical, control and count-based metrics are reported. Additionally, a table is provided to associate the sample IDs mentioned in the manuscript with the IDs generated during the NanoString nCounter® quantification process. (ZIP 15743 kb) [file 12864_2019_5849_MOESM5_ESM.zip › qc-nanostring/nanostringqcpro_report/LAOT-TNBC-20140812-qc/SampleFlags.txt]

SampleIdentifier	SampleName	TechnicalFlags	ControlFlags	CountFlags	SampleType
20140813_20140812-1_10-B0015827_12.RCC	10-B0015827	FALSE	TRUE	FALSE	TNBC
20140813_20140812-1_10-B0028107_05.RCC	10-B0028107	FALSE	FALSE	FALSE	TNBC
20140813_20140812-1_11-B0016936_11.RCC	11-B0016936	FALSE	TRUE	FALSE	TNBC
20140813_20140812-1_11B3955_03.RCC	11B3955	FALSE	FALSE	FALSE	TNBC
20140813_20140812-1_12B4899_04.RCC	12B4899	FALSE	FALSE	FALSE	TNBC
20140813_20140812-1_13-B-9644-A1_07.RCC	13-B-9644-A1	FALSE	FALSE	FALSE	TNBC
20140813_20140812-1_13-B0004511_02.RCC	13-B0004511	FALSE	FALSE	FALSE	TNBC
20140813_20140812-1_134553_09.RCC	134553	FALSE	FALSE	FALSE	TNBC
20140813_20140812-1_13B0001264_10.RCC	13B0001264	FALSE	FALSE	FALSE	TNBC
20140813_20140812-1_13B20483-A1_08.RCC	13B20483-A1	FALSE	FALSE	FALSE	TNBC
20140813_20140812-1_13M1298_06.RCC	13M1298	FALSE	FALSE	FALSE	TNBC
20140813_20140812-1_B13-07957_01.RCC	B13-07957	FALSE	FALSE	FALSE	TNBC
