# Supplementary material for: Breast cancer PAM50 signature: correlation and concordance between RNA-Seq and digital multiplexed gene expression technologies in a triple negative breast cancer series
Source: BMC Genomics. 2019 Jun 3;20:452. doi: 10.1186/s12864-019-5849-0 (PMC6547580; doi:10.1186/s12864-019-5849-0)
Supplement: Supplementary file 5 — QC – NanoString. NanoString nCounter data Quality Control. NanoStringQCPro reports in .html files. Technical, control and count-based metrics are reported. Additionally, a table is provided to associate the sample IDs mentioned in the manuscript with the IDs generated during the NanoString nCounter® quantification process. (ZIP 15743 kb) [file 12864_2019_5849_MOESM5_ESM.zip › qc-nanostring/nanostringqcpro_report/LAOT-TNBC-20150630-qc/HousekeepingGeneStats.txt]

Gene	Variance	IQR	median	cor_PSMC4	cor_SF3A1	cor_ACTB	cor_RPLP0	cor_MRPL19
PSMC4	1.2	0.37	11.95	1	0.87	0.94	0.83	0.89
SF3A1	1.25	0.59	10.8	0.87	1	0.94	0.86	0.9
ACTB	1.18	0.66	16.27	0.94	0.94	1	0.82	0.9
RPLP0	1.32	0.91	15.38	0.83	0.86	0.82	1	0.87
MRPL19	1.38	1.12	10.65	0.89	0.9	0.9	0.87	1
