# Supplementary material for: Breast cancer PAM50 signature: correlation and concordance between RNA-Seq and digital multiplexed gene expression technologies in a triple negative breast cancer series
Source: BMC Genomics. 2019 Jun 3;20:452. doi: 10.1186/s12864-019-5849-0 (PMC6547580; doi:10.1186/s12864-019-5849-0)
Supplement: Supplementary file 5 — QC – NanoString. NanoString nCounter data Quality Control. NanoStringQCPro reports in .html files. Technical, control and count-based metrics are reported. Additionally, a table is provided to associate the sample IDs mentioned in the manuscript with the IDs generated during the NanoString nCounter® quantification process. (ZIP 15743 kb) [file 12864_2019_5849_MOESM5_ESM.zip › qc-nanostring/nanostringqcpro_report/LAOT-TNBC-20150630-qc/SampleFlags.txt]

SampleIdentifier	SampleName	TechnicalFlags	ControlFlags	CountFlags	SampleType
20150630_20150629-1_11B0015859_01.RCC	11B0015859	FALSE	FALSE	FALSE	TNBC
20150630_20150629-1_11B22197_08.RCC	11B22197	FALSE	FALSE	FALSE	TNBC
20150630_20150629-1_13B40318_06.RCC	13B40318	FALSE	FALSE	FALSE	TNBC
20150630_20150629-1_14-100177_02.RCC	14-100177	FALSE	FALSE	FALSE	TNBC
20150630_20150629-1_14-101736_03.RCC	14-101736	FALSE	FALSE	FALSE	TNBC
20150630_20150629-1_14-102050_04.RCC	14-102050	FALSE	FALSE	FALSE	TNBC
20150630_20150629-1_14B0002164_11.RCC	14B0002164	FALSE	FALSE	FALSE	TNBC
20150630_20150629-1_14B0002337_10.RCC	14B0002337	FALSE	FALSE	FALSE	TNBC
20150630_20150629-1_14B0009265A1_09.RCC	14B0009265A1	FALSE	FALSE	FALSE	TNBC
20150630_20150629-1_14B13442A2_07.RCC	14B13442A2	FALSE	FALSE	FALSE	TNBC
20150630_20150629-1_14B807_05.RCC	14B807	FALSE	FALSE	FALSE	TNBC
20150630_20150629-1_43768_12.RCC	43768	FALSE	FALSE	TRUE	TNBC
