# Supplementary material for: Breast cancer PAM50 signature: correlation and concordance between RNA-Seq and digital multiplexed gene expression technologies in a triple negative breast cancer series
Source: BMC Genomics. 2019 Jun 3;20:452. doi: 10.1186/s12864-019-5849-0 (PMC6547580; doi:10.1186/s12864-019-5849-0)
Supplement: Supplementary file 5 — QC – NanoString. NanoString nCounter data Quality Control. NanoStringQCPro reports in .html files. Technical, control and count-based metrics are reported. Additionally, a table is provided to associate the sample IDs mentioned in the manuscript with the IDs generated during the NanoString nCounter® quantification process. (ZIP 15743 kb) [file 12864_2019_5849_MOESM5_ESM.zip › qc-nanostring/nanostringqcpro_report/LAOT-TNBC-20150701-qc/SampleFlags.txt]

SampleIdentifier	SampleName	TechnicalFlags	ControlFlags	CountFlags	SampleType
20150701_20150629-2_14B0008157_01.RCC	14B0008157	FALSE	FALSE	FALSE	TNBC
20150701_20150629-2_14B0009733_02.RCC	14B0009733	FALSE	FALSE	FALSE	TNBC
20150701_20150629-2_14B0013642_03.RCC	14B0013642	FALSE	FALSE	FALSE	TNBC
20150701_20150629-2_14B0020849_07.RCC	14B0020849	FALSE	FALSE	FALSE	TNBC
20150701_20150629-2_14B0023220_06.RCC	14B0023220	FALSE	FALSE	FALSE	TNBC
20150701_20150629-2_14B0027947_08.RCC	14B0027947	FALSE	FALSE	FALSE	TNBC
20150701_20150629-2_14B0028490_09.RCC	14B0028490	FALSE	FALSE	FALSE	TNBC
20150701_20150629-2_296785_11.RCC	296785	FALSE	FALSE	FALSE	TNBC
20150701_20150629-2_297768_10.RCC	297768	FALSE	FALSE	FALSE	TNBC
20150701_20150629-2_304915_12.RCC	304915	FALSE	FALSE	FALSE	TNBC
20150701_20150629-2_B14-02712_04.RCC	B14-02712	FALSE	FALSE	FALSE	TNBC
20150701_20150629-2_B14-09292_05.RCC	B14-09292	FALSE	FALSE	FALSE	TNBC
20150701_20150630-1_14B0023311_12.RCC	14B0023311	FALSE	FALSE	FALSE	TNBC
20150701_20150630-1_14B0027481_10.RCC	14B0027481	FALSE	FALSE	FALSE	TNBC
20150701_20150630-1_14B17075_09.RCC	14B17075	FALSE	FALSE	FALSE	TNBC
20150701_20150630-1_15B000054A2_11.RCC	15B000054A2	FALSE	FALSE	FALSE	TNBC
20150701_20150630-1_305532_01.RCC	305532	FALSE	FALSE	FALSE	TNBC
20150701_20150630-1_306311_04.RCC	306311	FALSE	FALSE	FALSE	TNBC
20150701_20150630-1_306491_02.RCC	306491	FALSE	FALSE	FALSE	TNBC
20150701_20150630-1_319019_06.RCC	319019	FALSE	FALSE	FALSE	TNBC
20150701_20150630-1_320118_05.RCC	320118	FALSE	FALSE	FALSE	TNBC
20150701_20150630-1_329024_08.RCC	329024	FALSE	FALSE	FALSE	TNBC
20150701_20150630-1_CTC-1583-A_07.RCC	CTC-1583-A	FALSE	FALSE	FALSE	TNBC
20150701_20150630-1_LAS-1470A_03.RCC	LAS-1470A	FALSE	FALSE	FALSE	TNBC
