# Supplementary material for: Breast cancer PAM50 signature: correlation and concordance between RNA-Seq and digital multiplexed gene expression technologies in a triple negative breast cancer series
Source: BMC Genomics. 2019 Jun 3;20:452. doi: 10.1186/s12864-019-5849-0 (PMC6547580; doi:10.1186/s12864-019-5849-0)
Supplement: Supplementary file 5 — QC – NanoString. NanoString nCounter data Quality Control. NanoStringQCPro reports in .html files. Technical, control and count-based metrics are reported. Additionally, a table is provided to associate the sample IDs mentioned in the manuscript with the IDs generated during the NanoString nCounter® quantification process. (ZIP 15743 kb) [file 12864_2019_5849_MOESM5_ESM.zip › qc-nanostring/nanostringqcpro_report/LAOT-TNBC-20150702-qc/HousekeepingGeneStats.txt]

Gene	Variance	IQR	median	cor_PSMC4	cor_SF3A1	cor_ACTB	cor_RPLP0	cor_MRPL19
PSMC4	1.13	0.34	11.82	1	0.86	0.93	0.82	0.88
SF3A1	1.19	0.59	10.67	0.86	1	0.94	0.86	0.89
ACTB	1.14	0.67	16.18	0.93	0.94	1	0.82	0.89
RPLP0	1.26	0.9	15.28	0.82	0.86	0.82	1	0.87
MRPL19	1.31	1.14	10.54	0.88	0.89	0.89	0.87	1
