# Supplementary material for: Breast cancer PAM50 signature: correlation and concordance between RNA-Seq and digital multiplexed gene expression technologies in a triple negative breast cancer series
Source: BMC Genomics. 2019 Jun 3;20:452. doi: 10.1186/s12864-019-5849-0 (PMC6547580; doi:10.1186/s12864-019-5849-0)
Supplement: Supplementary file 5 — QC – NanoString. NanoString nCounter data Quality Control. NanoStringQCPro reports in .html files. Technical, control and count-based metrics are reported. Additionally, a table is provided to associate the sample IDs mentioned in the manuscript with the IDs generated during the NanoString nCounter® quantification process. (ZIP 15743 kb) [file 12864_2019_5849_MOESM5_ESM.zip › qc-nanostring/nanostringqcpro_report/LAOT-TNBC-20151006-qc/HousekeepingGeneStats.txt]

Gene	Variance	IQR	median	cor_ACTB	cor_RPLP0	cor_SF3A1	cor_PSMC4	cor_MRPL19
ACTB	1.54	0.65	16.9	1	0.84	0.94	0.85	0.96
RPLP0	1.43	0.52	15.58	0.84	1	0.89	0.75	0.91
SF3A1	1.56	0.63	10.89	0.94	0.89	1	0.82	0.94
PSMC4	1.17	0.75	12.06	0.85	0.75	0.82	1	0.85
MRPL19	1.68	0.82	10.89	0.96	0.91	0.94	0.85	1
