# Supplementary material for: Breast cancer PAM50 signature: correlation and concordance between RNA-Seq and digital multiplexed gene expression technologies in a triple negative breast cancer series
Source: BMC Genomics. 2019 Jun 3;20:452. doi: 10.1186/s12864-019-5849-0 (PMC6547580; doi:10.1186/s12864-019-5849-0)
Supplement: Supplementary file 5 — QC – NanoString. NanoString nCounter data Quality Control. NanoStringQCPro reports in .html files. Technical, control and count-based metrics are reported. Additionally, a table is provided to associate the sample IDs mentioned in the manuscript with the IDs generated during the NanoString nCounter® quantification process. (ZIP 15743 kb) [file 12864_2019_5849_MOESM5_ESM.zip › qc-nanostring/nanostringqcpro_report/LAOT-TNBC-20151006-qc/SampleFlags.txt]

SampleIdentifier	SampleName	TechnicalFlags	ControlFlags	CountFlags	SampleType
20151009_20151006-1_14-102050_12.RCC	14-102050	FALSE	FALSE	FALSE	TNBC
20151009_20151006-1_14B0000831B1_05.RCC	14B0000831B1	FALSE	FALSE	FALSE	TNBC
20151009_20151006-1_14B0014171_06.RCC	14B0014171	FALSE	FALSE	FALSE	TNBC
20151009_20151006-1_14B12926A1_03.RCC	14B12926A1	FALSE	TRUE	FALSE	TNBC
20151009_20151006-1_15B0002149_02.RCC	15B0002149	FALSE	FALSE	FALSE	TNBC
20151009_20151006-1_15B002101_01.RCC	15B002101	FALSE	FALSE	FALSE	TNBC
20151009_20151006-1_15B5949_04.RCC	15B5949	FALSE	FALSE	FALSE	TNBC
20151009_20151006-1_43768_11.RCC	43768	FALSE	FALSE	TRUE	TNBC
20151009_20151006-1_6729B14_09.RCC	6729B14	FALSE	FALSE	FALSE	TNBC
20151009_20151006-1_B14-01682A2_07.RCC	B14-01682A2	FALSE	FALSE	FALSE	TNBC
20151009_20151006-1_B14-01800A2_08.RCC	B14-01800A2	FALSE	FALSE	FALSE	TNBC
20151009_20151006-1_HCUV-0001_10.RCC	HCUV-0001	FALSE	FALSE	FALSE	TNBC
