# Supplementary material for: Breast cancer PAM50 signature: correlation and concordance between RNA-Seq and digital multiplexed gene expression technologies in a triple negative breast cancer series
Source: BMC Genomics. 2019 Jun 3;20:452. doi: 10.1186/s12864-019-5849-0 (PMC6547580; doi:10.1186/s12864-019-5849-0)
Supplement: Supplementary file 5 — QC – NanoString. NanoString nCounter data Quality Control. NanoStringQCPro reports in .html files. Technical, control and count-based metrics are reported. Additionally, a table is provided to associate the sample IDs mentioned in the manuscript with the IDs generated during the NanoString nCounter® quantification process. (ZIP 15743 kb) [file 12864_2019_5849_MOESM5_ESM.zip › qc-nanostring/nanostringqcpro_report/LAOT-TNBC-20151019-qc/HousekeepingGeneStats.txt]

Gene	Variance	IQR	median	cor_ACTB	cor_RPLP0	cor_SF3A1	cor_PSMC4	cor_MRPL19
ACTB	2.1	1.85	16.09	1	0.88	0.94	0.95	0.93
RPLP0	2.17	2.31	14.9	0.88	1	0.92	0.89	0.95
SF3A1	2.02	1.54	10.09	0.94	0.92	1	0.92	0.97
PSMC4	2.26	2.96	11.39	0.95	0.89	0.92	1	0.93
MRPL19	2.43	2.21	9.89	0.93	0.95	0.97	0.93	1
