# Supplementary material for: Breast cancer PAM50 signature: correlation and concordance between RNA-Seq and digital multiplexed gene expression technologies in a triple negative breast cancer series
Source: BMC Genomics. 2019 Jun 3;20:452. doi: 10.1186/s12864-019-5849-0 (PMC6547580; doi:10.1186/s12864-019-5849-0)
Supplement: Supplementary file 5 — QC – NanoString. NanoString nCounter data Quality Control. NanoStringQCPro reports in .html files. Technical, control and count-based metrics are reported. Additionally, a table is provided to associate the sample IDs mentioned in the manuscript with the IDs generated during the NanoString nCounter® quantification process. (ZIP 15743 kb) [file 12864_2019_5849_MOESM5_ESM.zip › qc-nanostring/nanostringqcpro_report/LAOT-TNBC-20151019-qc/SampleFlags.txt]

SampleIdentifier	SampleName	TechnicalFlags	ControlFlags	CountFlags	SampleType
20151020_20151019-1_11-B0029413_07.RCC	11-B0029413	FALSE	FALSE	FALSE	TNBC
20151020_20151019-1_12-B0001341_06.RCC	12-B0001341	FALSE	FALSE	FALSE	TNBC
20151020_20151019-1_12-Q0000002_08.RCC	12-Q0000002	FALSE	FALSE	FALSE	TNBC
20151020_20151019-1_14-102050_12.RCC	14-102050	FALSE	FALSE	FALSE	TNBC
20151020_20151019-1_14-17242-A2_10.RCC	14-17242-A2	FALSE	FALSE	FALSE	TNBC
20151020_20151019-1_15B0003923_04.RCC	15B0003923	FALSE	FALSE	FALSE	TNBC
20151020_20151019-1_15B0004609_01.RCC	15B0004609	FALSE	FALSE	FALSE	TNBC
20151020_20151019-1_15B0005144_02.RCC	15B0005144	FALSE	FALSE	FALSE	TNBC
20151020_20151019-1_15B0007100_03.RCC	15B0007100	FALSE	FALSE	FALSE	TNBC
20151020_20151019-1_43768_11.RCC	43768	FALSE	TRUE	FALSE	TNBC
20151020_20151019-1_B15-1473-01_05.RCC	B15-1473-01	FALSE	FALSE	FALSE	TNBC
