# Supplementary material for: Breast cancer PAM50 signature: correlation and concordance between RNA-Seq and digital multiplexed gene expression technologies in a triple negative breast cancer series
Source: BMC Genomics. 2019 Jun 3;20:452. doi: 10.1186/s12864-019-5849-0 (PMC6547580; doi:10.1186/s12864-019-5849-0)
Supplement: Supplementary file 6 — Code. Normalization and PAM50 scripts for both platforms. Scripts used to perform the PAM50 assay in RNA-Seq and NanoString nCounter® platforms, along with additional technique-specific and transcript ID files. (ZIP 91 kb) [file 12864_2019_5849_MOESM6_ESM.zip]

Archive with 21 entries (18 files):
- Code/
- Code/.DS_Store
- Code/PAM50_IDS.txt
- Code/PAM50_annotation.txt
- Code/R_code_nanostring/
- Code/R_code_nanostring/220arrays_nonUBCcommon+12normal_50g.txt
- Code/R_code_nanostring/PAM50_SubtypePrediction.R
- Code/R_code_nanostring/PAM50_SubtypePrediction_functions.R
- Code/R_code_nanostring/bioclassifier_subtypeAssignment_nanostring.R
- Code/R_code_nanostring/import_data.R
- Code/R_code_nanostring/mediansPerDataset.txt
- Code/R_code_nanostring/nanostring_norm.R
- Code/R_code_nanostring/pam50_centroids.txt
- Code/R_code_rnaseq/
- Code/R_code_rnaseq/220arrays_nonUBCcommon+12normal_50g.txt
- Code/R_code_rnaseq/bioclassifier_subtypeAssignment_FFPE.R
- Code/R_code_rnaseq/mediansPerDataset_v2.txt
- Code/R_code_rnaseq/pam50_centroids.txt
- Code/R_code_rnaseq/rsem_quartile_normalization.pl
- Code/R_code_rnaseq/subtypePrediction_distributed.R
- Code/R_code_rnaseq/subtypePrediction_functions.R
