# Supplementary material for: Breast cancer PAM50 signature: correlation and concordance between RNA-Seq and digital multiplexed gene expression technologies in a triple negative breast cancer series
Source: BMC Genomics. 2019 Jun 3;20:452. doi: 10.1186/s12864-019-5849-0 (PMC6547580; doi:10.1186/s12864-019-5849-0)
Supplement: Supplementary file 6 — Code. Normalization and PAM50 scripts for both platforms. Scripts used to perform the PAM50 assay in RNA-Seq and NanoString nCounter® platforms, along with additional technique-specific and transcript ID files. (ZIP 91 kb) [file 12864_2019_5849_MOESM6_ESM.zip › Code/PAM50_IDS.txt]

FEATURES	FeatureNum	Row	Col	accessions	chr_coord	SubTypeMask	SubTypeName	Start	Sequence	ProbeUID	ControlType	ProbeName	GeneName	SystematicName	Description	PAM50 ID
DATA	5273	63	3	ref|NM_020445|ref|NM_001040135|ens|ENST00000377776|ens|ENST00000479402	hs|chr7:152551946-152552005	0		1681	TAGAGAAAACAACATTAGAAAATGGCGCAAAATCGTTAGGTCCCAGGAGAGAATGTGGGG	4407	0	A_33_P3334313	ACTR3B	NM_020445	ref|Homo sapiens ARP3 actin-related protein 3 homolog B (yeast) (ACTR3B), transcript variant 1, mRNA [NM_020445]	ACTR3B
DATA	33131	390	66	ref|NM_020445|ref|NM_001040135|ens|ENST00000479402|ens|ENST00000256001	hs|chr7:152552373-152552432	0		2108	ATAGAAGATGATGGTTTGTTGTCGGTGAGTGTTGGATGAAATACTTCCTTGCACCATTGT	25426	0	A_23_P123193	ACTR3B	NM_020445	ref|Homo sapiens ARP3 actin-related protein 3 homolog B (yeast) (ACTR3B), transcript variant 1, mRNA [NM_020445]	ACTR3B
DATA	34782	410	17	ref|NM_001040135|ens|ENST00000468919|ens|ENST00000377776|ens|ENST00000537264	hs|chr7:152520488-152520547	0		862	CCCGGAAGTGGATCAAACAGTACACGGGTATCAATGCGATCAACCAGAAGAAGTTTGTTA	26637	0	A_24_P303594	ACTR3B	NM_001040135	ref|Homo sapiens ARP3 actin-related protein 3 homolog B (yeast) (ACTR3B), transcript variant 2, mRNA [NM_001040135]	ACTR3B
DATA	42676	503	6	ref|NM_018685|ens|ENST00000491782|ens|ENST00000265748|ens|ENST00000396068	hs|chr7:36492587-36492646	0		3956	TCTCCAATCTCAGTAGTTTTTTCGAAAGGCTGTGATCATTTATTGATCGTGATATGACTT	32536	0	A_23_P356684	ANLN	NM_018685	ref|Homo sapiens anillin, actin binding protein (ANLN), mRNA [NM_018685]	ANLN
DATA	17012	201	12	ref|NM_001172415|ref|NM_004323|ens|ENST00000379701|ens|ENST00000379700	hs|chr9:33255087-33255028	0		1254	CACACTGGTTCTCAATGAAAAATAGTGTCTTTGTGATTTTGAGTAAAGCTCCTATCTGTT	13371	0	A_33_P3290919	BAG1	NM_001172415	ref|Homo sapiens BCL2-associated athanogene (BAG1), transcript variant 1, mRNA [NM_001172415]	BAG1
DATA	19535	230	70	ref|NM_004323|ref|NM_001172415|ens|ENST00000379707|ens|ENST00000379701	hs|chr9:33255124-33255065	0		1217	CTGGGGGCAACTGGCCATTTGCCAATTTTCCTACTCTCACACTGGTTCTCAATGAAAAAT	15285	0	A_23_P146654	BAG1	NM_004323	ref|Homo sapiens BCL2-associated athanogene (BAG1), transcript variant 1, mRNA [NM_004323]	BAG1
DATA	42906	505	66	ref|NM_001172415|ref|NM_004323|ens|ENST00000379700|ens|ENST00000468274	hs|chr9:33256859-33256800	0		911	TAGGAGAGTAAAAGCCACAATAGAGCAGTTTATGAAGATCTTGGAGGAGATTGACACACT	32744	0	A_33_P3290924	BAG1	NM_001172415	ref|Homo sapiens BCL2-associated athanogene (BAG1), transcript variant 1, mRNA [NM_001172415]	BAG1
DATA	1858	22	73	ref|NM_000633|ens|ENST00000398117|ens|ENST00000333681|gb|FW409933	hs|chr18:60790782-60790723	0		6288	TGGCTGATATTCTGCAACACTGTACACATAAAAAATACGGTAAGGATACTTTACATGGTT	1499	0	A_23_P352266	BCL2	NM_000633	ref|Homo sapiens B-cell CLL/lymphoma 2 (BCL2), nuclear gene encoding mitochondrial protein, transcript variant alpha, mRNA [NM_000633]	BCL2
DATA	3036	36	61	ref|NM_000633|ens|ENST00000398117|ens|ENST00000333681|gb|FW409933	hs|chr18:60790782-60790723	0		6288	TGGCTGATATTCTGCAACACTGTACACATAAAAAATACGGTAAGGATACTTTACATGGTT	1499	0	A_23_P352266	BCL2	NM_000633	ref|Homo sapiens B-cell CLL/lymphoma 2 (BCL2), nuclear gene encoding mitochondrial protein, transcript variant alpha, mRNA [NM_000633]	BCL2
DATA	3761	45	21	ref|NM_000633|ens|ENST00000398117|ens|ENST00000333681|gb|FW409933	hs|chr18:60790782-60790723	0		6288	TGGCTGATATTCTGCAACACTGTACACATAAAAAATACGGTAAGGATACTTTACATGGTT	1499	0	A_23_P352266	BCL2	NM_000633	ref|Homo sapiens B-cell CLL/lymphoma 2 (BCL2), nuclear gene encoding mitochondrial protein, transcript variant alpha, mRNA [NM_000633]	BCL2
DATA	3925	47	15	ref|NM_000633|ens|ENST00000398117|ens|ENST00000333681|gb|FW409933	hs|chr18:60790782-60790723	0		6288	TGGCTGATATTCTGCAACACTGTACACATAAAAAATACGGTAAGGATACTTTACATGGTT	1499	0	A_23_P352266	BCL2	NM_000633	ref|Homo sapiens B-cell CLL/lymphoma 2 (BCL2), nuclear gene encoding mitochondrial protein, transcript variant alpha, mRNA [NM_000633]	BCL2
DATA	12707	150	42	ref|NM_000633|ens|ENST00000398117|ens|ENST00000333681|gb|FW409933	hs|chr18:60790782-60790723	0		6288	TGGCTGATATTCTGCAACACTGTACACATAAAAAATACGGTAAGGATACTTTACATGGTT	1499	0	A_23_P352266	BCL2	NM_000633	ref|Homo sapiens B-cell CLL/lymphoma 2 (BCL2), nuclear gene encoding mitochondrial protein, transcript variant alpha, mRNA [NM_000633]	BCL2
DATA	16784	198	39	ref|NM_000633|ens|ENST00000398117|ens|ENST00000333681|gb|FW409933	hs|chr18:60790782-60790723	0		6288	TGGCTGATATTCTGCAACACTGTACACATAAAAAATACGGTAAGGATACTTTACATGGTT	1499	0	A_23_P352266	BCL2	NM_000633	ref|Homo sapiens B-cell CLL/lymphoma 2 (BCL2), nuclear gene encoding mitochondrial protein, transcript variant alpha, mRNA [NM_000633]	BCL2
DATA	34834	410	69	ref|NM_000633|ens|ENST00000398117|ens|ENST00000333681|gb|FW409933	hs|chr18:60790782-60790723	0		6288	TGGCTGATATTCTGCAACACTGTACACATAAAAAATACGGTAAGGATACTTTACATGGTT	1499	0	A_23_P352266	BCL2	NM_000633	ref|Homo sapiens B-cell CLL/lymphoma 2 (BCL2), nuclear gene encoding mitochondrial protein, transcript variant alpha, mRNA [NM_000633]	BCL2
DATA	36298	428	3	ref|NM_000657|ens|ENST00000444484|gb|FW409934|gb|EU287875	hs|chr18:60985460-60985401	0		932	TTGTGGCCTTCTTTGAGTTCGGTGGGGTCATGTGTGTGGAGAGCGTCAACCGGGAGATGT	27773	0	A_33_P3355185	BCL2	NM_000657	ref|Homo sapiens B-cell CLL/lymphoma 2 (BCL2), nuclear gene encoding mitochondrial protein, transcript variant beta, mRNA [NM_000657]	BCL2
DATA	36966	435	76	ref|NM_000633|ens|ENST00000398117|ens|ENST00000333681|gb|FW409933	hs|chr18:60790782-60790723	0		6288	TGGCTGATATTCTGCAACACTGTACACATAAAAAATACGGTAAGGATACTTTACATGGTT	1499	0	A_23_P352266	BCL2	NM_000633	ref|Homo sapiens B-cell CLL/lymphoma 2 (BCL2), nuclear gene encoding mitochondrial protein, transcript variant alpha, mRNA [NM_000633]	BCL2
DATA	38837	457	77	ref|NM_000633|ens|ENST00000398117|ens|ENST00000333681|gb|FW409933	hs|chr18:60790782-60790723	0		6288	TGGCTGATATTCTGCAACACTGTACACATAAAAAATACGGTAAGGATACTTTACATGGTT	1499	0	A_23_P352266	BCL2	NM_000633	ref|Homo sapiens B-cell CLL/lymphoma 2 (BCL2), nuclear gene encoding mitochondrial protein, transcript variant alpha, mRNA [NM_000633]	BCL2
DATA	42574	501	74	ref|NM_000633|ens|ENST00000398117|ens|ENST00000333681|gb|FW409933	hs|chr18:60790782-60790723	0		6288	TGGCTGATATTCTGCAACACTGTACACATAAAAAATACGGTAAGGATACTTTACATGGTT	1499	0	A_23_P352266	BCL2	NM_000633	ref|Homo sapiens B-cell CLL/lymphoma 2 (BCL2), nuclear gene encoding mitochondrial protein, transcript variant alpha, mRNA [NM_000633]	BCL2
DATA	2678	32	43	ref|NM_001012271|ref|NM_001168|ref|NM_001012270|ens|ENST00000301633	hs|chr17:76220720-76220779	0		1703	CTGGAAACCTCTGGAGGTCATCTCGGCTGTTCCTGAGAAATAAAAAGCCTGTCATTTCAA	2177	0	A_23_P118815	BIRC5	NM_001012271	ref|Homo sapiens baculoviral IAP repeat containing 5 (BIRC5), transcript variant 3, mRNA [NM_001012271]	BIRC5
DATA	8279	98	34	ref|NM_001012271|ref|NM_001168|ref|NM_001012270|ens|ENST00000301633	hs|chr17:76220720-76220779	0		1703	CTGGAAACCTCTGGAGGTCATCTCGGCTGTTCCTGAGAAATAAAAAGCCTGTCATTTCAA	2177	0	A_23_P118815	BIRC5	NM_001012271	ref|Homo sapiens baculoviral IAP repeat containing 5 (BIRC5), transcript variant 3, mRNA [NM_001012271]	BIRC5
DATA	9422	111	72	ref|NM_001012271|ref|NM_001168|ref|NM_001012270|ens|ENST00000301633	hs|chr17:76220720-76220779	0		1703	CTGGAAACCTCTGGAGGTCATCTCGGCTGTTCCTGAGAAATAAAAAGCCTGTCATTTCAA	2177	0	A_23_P118815	BIRC5	NM_001012271	ref|Homo sapiens baculoviral IAP repeat containing 5 (BIRC5), transcript variant 3, mRNA [NM_001012271]	BIRC5
DATA	11324	134	19	ref|NM_001012271|ref|NM_001168|ref|NM_001012270|ens|ENST00000301633	hs|chr17:76220720-76220779	0		1703	CTGGAAACCTCTGGAGGTCATCTCGGCTGTTCCTGAGAAATAAAAAGCCTGTCATTTCAA	2177	0	A_23_P118815	BIRC5	NM_001012271	ref|Homo sapiens baculoviral IAP repeat containing 5 (BIRC5), transcript variant 3, mRNA [NM_001012271]	BIRC5
DATA	14702	173	82	ref|NM_001012271|ref|NM_001168|ref|NM_001012270|ens|ENST00000301633	hs|chr17:76220720-76220779	0		1703	CTGGAAACCTCTGGAGGTCATCTCGGCTGTTCCTGAGAAATAAAAAGCCTGTCATTTCAA	2177	0	A_23_P118815	BIRC5	NM_001012271	ref|Homo sapiens baculoviral IAP repeat containing 5 (BIRC5), transcript variant 3, mRNA [NM_001012271]	BIRC5
DATA	31550	372	15	ref|NM_001012271|ref|NM_001168|ref|NM_001012270|ens|ENST00000301633	hs|chr17:76220720-76220779	0		1703	CTGGAAACCTCTGGAGGTCATCTCGGCTGTTCCTGAGAAATAAAAAGCCTGTCATTTCAA	2177	0	A_23_P118815	BIRC5	NM_001012271	ref|Homo sapiens baculoviral IAP repeat containing 5 (BIRC5), transcript variant 3, mRNA [NM_001012271]	BIRC5
DATA	32440	382	55	ref|NM_001012271|ref|NM_001168|ref|NM_001012270|ens|ENST00000301633	hs|chr17:76220720-76220779	0		1703	CTGGAAACCTCTGGAGGTCATCTCGGCTGTTCCTGAGAAATAAAAAGCCTGTCATTTCAA	2177	0	A_23_P118815	BIRC5	NM_001012271	ref|Homo sapiens baculoviral IAP repeat containing 5 (BIRC5), transcript variant 3, mRNA [NM_001012271]	BIRC5
DATA	36358	428	63	ref|NM_001012271|ref|NM_001168|ref|NM_001012270|ens|ENST00000301633	hs|chr17:76220720-76220779	0		1703	CTGGAAACCTCTGGAGGTCATCTCGGCTGTTCCTGAGAAATAAAAAGCCTGTCATTTCAA	2177	0	A_23_P118815	BIRC5	NM_001012271	ref|Homo sapiens baculoviral IAP repeat containing 5 (BIRC5), transcript variant 3, mRNA [NM_001012271]	BIRC5
DATA	40110	472	75	ref|NM_001012271|ref|NM_001168|ref|NM_001012270|ens|ENST00000301633	hs|chr17:76220720-76220779	0		1703	CTGGAAACCTCTGGAGGTCATCTCGGCTGTTCCTGAGAAATAAAAAGCCTGTCATTTCAA	2177	0	A_23_P118815	BIRC5	NM_001012271	ref|Homo sapiens baculoviral IAP repeat containing 5 (BIRC5), transcript variant 3, mRNA [NM_001012271]	BIRC5
DATA	41123	484	68	ref|NM_001012271|ref|NM_001168|ref|NM_001012270|ens|ENST00000301633	hs|chr17:76220720-76220779	0		1703	CTGGAAACCTCTGGAGGTCATCTCGGCTGTTCCTGAGAAATAAAAAGCCTGTCATTTCAA	2177	0	A_23_P118815	BIRC5	NM_001012271	ref|Homo sapiens baculoviral IAP repeat containing 5 (BIRC5), transcript variant 3, mRNA [NM_001012271]	BIRC5
DATA	43099	508	4	ref|NM_000712|ens|ENST00000265523|ens|ENST00000402924|gb|AK291862	hs|chr7:43846842-43846901	0		981	AGGTGATGTAGCACTTCCAAGATGGCACCAGCATTTGGTTCTTCTCAAGAGTTGACCATT	32773	0	A_23_P71148	BLVRA	NM_000712	ref|Homo sapiens biliverdin reductase A (BLVRA), mRNA [NM_000712]	BLVRA
DATA	1697	20	82	ref|NM_031966|ens|ENST00000256442|ens|ENST00000513102|gb|CR612103	hs|chr5:68471363-68473123	0		1258	GGACACCAACTCTACAACATTACCTGTCATATACTGAAGAATCTCTTCTTCCAGTTATGC	1370	0	A_23_P122197	CCNB1	NM_031966	ref|Homo sapiens cyclin B1 (CCNB1), mRNA [NM_031966]	CCNB1
DATA	15024	177	64	ref|NM_031966|ens|ENST00000256442|ens|ENST00000513102|gb|CR612103	hs|chr5:68471363-68473123	0		1258	GGACACCAACTCTACAACATTACCTGTCATATACTGAAGAATCTCTTCTTCCAGTTATGC	1370	0	A_23_P122197	CCNB1	NM_031966	ref|Homo sapiens cyclin B1 (CCNB1), mRNA [NM_031966]	CCNB1
DATA	18411	217	51	ref|NM_031966|ens|ENST00000256442|ens|ENST00000513102|gb|CR612103	hs|chr5:68471363-68473123	0		1258	GGACACCAACTCTACAACATTACCTGTCATATACTGAAGAATCTCTTCTTCCAGTTATGC	1370	0	A_23_P122197	CCNB1	NM_031966	ref|Homo sapiens cyclin B1 (CCNB1), mRNA [NM_031966]	CCNB1
DATA	21616	255	26	ref|NM_031966|ens|ENST00000256442|ens|ENST00000513102|gb|CR612103	hs|chr5:68471363-68473123	0		1258	GGACACCAACTCTACAACATTACCTGTCATATACTGAAGAATCTCTTCTTCCAGTTATGC	1370	0	A_23_P122197	CCNB1	NM_031966	ref|Homo sapiens cyclin B1 (CCNB1), mRNA [NM_031966]	CCNB1
DATA	24301	286	76	ref|NM_031966|ens|ENST00000256442|gb|CR591844|gb|CR613907	hs|chr5:68473872-68473931	0		1892	GAATCCCTAGTCCCCCTGTTTTCTGTTTCTTCTTGTGATTGCTGCCATAATTCTAAGTTA	18880	0	A_33_P3401621	CCNB1	NM_031966	ref|Homo sapiens cyclin B1 (CCNB1), mRNA [NM_031966]	CCNB1
DATA	24428	288	33	ref|NM_031966|ens|ENST00000256442|ens|ENST00000513102|gb|CR612103	hs|chr5:68471363-68473123	0		1258	GGACACCAACTCTACAACATTACCTGTCATATACTGAAGAATCTCTTCTTCCAGTTATGC	1370	0	A_23_P122197	CCNB1	NM_031966	ref|Homo sapiens cyclin B1 (CCNB1), mRNA [NM_031966]	CCNB1
DATA	26610	314	5	ref|NM_031966|ens|ENST00000256442|ens|ENST00000513102|gb|CR612103	hs|chr5:68471363-68473123	0		1258	GGACACCAACTCTACAACATTACCTGTCATATACTGAAGAATCTCTTCTTCCAGTTATGC	1370	0	A_23_P122197	CCNB1	NM_031966	ref|Homo sapiens cyclin B1 (CCNB1), mRNA [NM_031966]	CCNB1
DATA	29305	345	65	ref|NM_031966|ens|ENST00000256442|ens|ENST00000513102|gb|CR612103	hs|chr5:68471363-68473123	0		1258	GGACACCAACTCTACAACATTACCTGTCATATACTGAAGAATCTCTTCTTCCAGTTATGC	1370	0	A_23_P122197	CCNB1	NM_031966	ref|Homo sapiens cyclin B1 (CCNB1), mRNA [NM_031966]	CCNB1
DATA	33387	393	67	ref|NM_031966|ens|ENST00000256442|ens|ENST00000513102|gb|CR612103	hs|chr5:68471363-68473123	0		1258	GGACACCAACTCTACAACATTACCTGTCATATACTGAAGAATCTCTTCTTCCAGTTATGC	1370	0	A_23_P122197	CCNB1	NM_031966	ref|Homo sapiens cyclin B1 (CCNB1), mRNA [NM_031966]	CCNB1
DATA	35699	420	84	ref|NM_031966|ens|ENST00000256442|ens|ENST00000513102|gb|CR612103	hs|chr5:68471363-68473123	0		1258	GGACACCAACTCTACAACATTACCTGTCATATACTGAAGAATCTCTTCTTCCAGTTATGC	1370	0	A_23_P122197	CCNB1	NM_031966	ref|Homo sapiens cyclin B1 (CCNB1), mRNA [NM_031966]	CCNB1
DATA	38769	457	9	ref|NM_031966|ens|ENST00000256442|ens|ENST00000513102|gb|CR612103	hs|chr5:68471363-68473123	0		1258	GGACACCAACTCTACAACATTACCTGTCATATACTGAAGAATCTCTTCTTCCAGTTATGC	1370	0	A_23_P122197	CCNB1	NM_031966	ref|Homo sapiens cyclin B1 (CCNB1), mRNA [NM_031966]	CCNB1
DATA	28692	338	47	ref|NM_001238|ens|ENST00000357943|ens|ENST00000262643|ens|ENST00000444983	hs|chr19:30315106-30315165	0		1837	GGGCTGCCCTCTCCACATTATCAGTTGACAGTGTACAATGCCTTTGATGAACTGTTTTGT	22083	0	A_23_P209200	CCNE1	NM_001238	ref|Homo sapiens cyclin E1 (CCNE1), mRNA [NM_001238]	CCNE1
DATA	19228	227	18	ref|NM_001255|ens|ENST00000437896|ens|ENST00000372462|ens|ENST00000310955	hs|chr1:43826537-43826596	0		1082	GGTAATGATAACTTGGTCAATGTGTGGCCTAGTGCTCCTGGAGAGGGTGGCTGGGTTCCT	15057	0	A_23_P149200	CDC20	NM_001255	ref|Homo sapiens cell division cycle 20 homolog (S. cerevisiae) (CDC20), mRNA [NM_001255]	CDC20
DATA	19559	231	9	ref|NM_001254|tc|THC2461074	hs|chr17:38459354-38459413	0		2993	TTAGTCCATATGGTTGGTTAATCAAGAGCCTTCTGGGTTTGGTTTGGTGGCATTAAATGG	15316	0	A_33_P3218450	CDC6	NM_001254	ref|Homo sapiens cell division cycle 6 homolog (S. cerevisiae) (CDC6), mRNA [NM_001254]	CDC6
DATA	35096	413	76	ref|NM_145697|ref|NM_031423|ens|ENST00000271452|ens|ENST00000367900	hs|chr1:163325144-163325203	0		1579	AAACTGCTTTGGAGAAATACCACGACGGTATTGAAAAGGCAGCAGAGGACTCCTATGCTA	26976	0	A_23_P74349	NUF2	NM_145697	ref|Homo sapiens NUF2, NDC80 kinetochore complex component, homolog (S. cerevisiae) (NUF2), transcript variant 1, mRNA [NM_145697]	CDCA1
DATA	834	10	69	ref|NM_001793|ens|ENST00000264012|gb|X63629|gb|BC041846	hs|chr16:68732812-68732871	0		4130	TGCGTTTTAATACTGAGTGTGCCTAAGTTGCCCCTTATTTTTTATTTTCCCTGTTGCGTT	635	0	A_23_P49155	CDH3	NM_001793	ref|Homo sapiens cadherin 3, type 1, P-cadherin (placental) (CDH3), mRNA [NM_001793]	CDH3
DATA	5270	62	85	ref|NM_016343|ens|ENST00000366955|gb|CR597113|gb|U19769	hs|chr1:214837308-214837367	0		9689	AAAGTTTGGAAGCACTGATCACCTGTTAGCATTGCCATTCCTCTACTGCAATGTAAATAG	4402	0	A_23_P401	CENPF	NM_016343	ref|Homo sapiens centromere protein F, 350/400kDa (mitosin) (CENPF), mRNA [NM_016343]	CENPF
DATA	20650	243	80	ref|NM_016343|ens|ENST00000391896|ens|ENST00000467765|ens|ENST00000366955	hs|chr1:214826239-214826298	0		8402	GCTGGAGATAGACCTTTTAAAGTCTAGTAAAGAAGAGCTCAATAATTCATTGAAAGCTAC	16183	0	A_24_P96780	CENPF	NM_016343	ref|Homo sapiens centromere protein F, 350/400kDa (mitosin) (CENPF), mRNA [NM_016343]	CENPF
DATA	11705	138	60	ref|NM_018131|ref|NM_001127182|ens|ENST00000371485|gb|CR617073	hs|chr10:95288754-95288813	0		2542	GTAAACCAAAAACTTTTAAATTTCTTCAGGTTTTCTAACATGCTTACCACTGGGCTACTG	9400	0	A_23_P115872	CEP55	NM_018131	ref|Homo sapiens centrosomal protein 55kDa (CEP55), transcript variant 1, mRNA [NM_018131]	CEP55
DATA	13744	162	59	ref|NM_018131|ref|NM_001127182|ens|ENST00000371485|gb|CR617073	hs|chr10:95288754-95288813	0		2542	GTAAACCAAAAACTTTTAAATTTCTTCAGGTTTTCTAACATGCTTACCACTGGGCTACTG	9400	0	A_23_P115872	CEP55	NM_018131	ref|Homo sapiens centrosomal protein 55kDa (CEP55), transcript variant 1, mRNA [NM_018131]	CEP55
DATA	14536	172	1	ref|NM_018131|ref|NM_001127182|ens|ENST00000358339|ens|ENST00000496302	hs|chr10:95279478-95279537	0		1408	GACCGTCAACATGTGCAGCATCAATTGCATGTAATTCTTAAGGAGCTCCGAAAAGCAAGA	11481	0	A_33_P3291831	CEP55	NM_018131	ref|Homo sapiens centrosomal protein 55kDa (CEP55), transcript variant 1, mRNA [NM_018131]	CEP55
DATA	16567	195	77	ref|NM_018131|ref|NM_001127182|ens|ENST00000371485|gb|CR617073	hs|chr10:95288754-95288813	0		2542	GTAAACCAAAAACTTTTAAATTTCTTCAGGTTTTCTAACATGCTTACCACTGGGCTACTG	9400	0	A_23_P115872	CEP55	NM_018131	ref|Homo sapiens centrosomal protein 55kDa (CEP55), transcript variant 1, mRNA [NM_018131]	CEP55
DATA	19829	234	24	ref|NM_018131|ref|NM_001127182|ens|ENST00000371485|gb|CR617073	hs|chr10:95288754-95288813	0		2542	GTAAACCAAAAACTTTTAAATTTCTTCAGGTTTTCTAACATGCTTACCACTGGGCTACTG	9400	0	A_23_P115872	CEP55	NM_018131	ref|Homo sapiens centrosomal protein 55kDa (CEP55), transcript variant 1, mRNA [NM_018131]	CEP55
DATA	26899	317	39	ref|NM_018131|ref|NM_001127182|ens|ENST00000371485|gb|CR617073	hs|chr10:95288754-95288813	0		2542	GTAAACCAAAAACTTTTAAATTTCTTCAGGTTTTCTAACATGCTTACCACTGGGCTACTG	9400	0	A_23_P115872	CEP55	NM_018131	ref|Homo sapiens centrosomal protein 55kDa (CEP55), transcript variant 1, mRNA [NM_018131]	CEP55
DATA	27186	320	71	ref|NM_018131|ref|NM_001127182|ens|ENST00000371485|gb|CR617073	hs|chr10:95288754-95288813	0		2542	GTAAACCAAAAACTTTTAAATTTCTTCAGGTTTTCTAACATGCTTACCACTGGGCTACTG	9400	0	A_23_P115872	CEP55	NM_018131	ref|Homo sapiens centrosomal protein 55kDa (CEP55), transcript variant 1, mRNA [NM_018131]	CEP55
DATA	30163	355	73	ref|NM_018131|ref|NM_001127182|ens|ENST00000371485|gb|CR617073	hs|chr10:95288754-95288813	0		2542	GTAAACCAAAAACTTTTAAATTTCTTCAGGTTTTCTAACATGCTTACCACTGGGCTACTG	9400	0	A_23_P115872	CEP55	NM_018131	ref|Homo sapiens centrosomal protein 55kDa (CEP55), transcript variant 1, mRNA [NM_018131]	CEP55
DATA	36914	435	24	ref|NM_018131|ref|NM_001127182|ens|ENST00000371485|gb|CR617073	hs|chr10:95288754-95288813	0		2542	GTAAACCAAAAACTTTTAAATTTCTTCAGGTTTTCTAACATGCTTACCACTGGGCTACTG	9400	0	A_23_P115872	CEP55	NM_018131	ref|Homo sapiens centrosomal protein 55kDa (CEP55), transcript variant 1, mRNA [NM_018131]	CEP55
DATA	44634	526	9	ref|NM_018131|ref|NM_001127182|ens|ENST00000371485|gb|CR617073	hs|chr10:95288754-95288813	0		2542	GTAAACCAAAAACTTTTAAATTTCTTCAGGTTTTCTAACATGCTTACCACTGGGCTACTG	9400	0	A_23_P115872	CEP55	NM_018131	ref|Homo sapiens centrosomal protein 55kDa (CEP55), transcript variant 1, mRNA [NM_018131]	CEP55
DATA	44948	529	68	ref|NM_018131|ref|NM_001127182|ens|ENST00000371485|gb|CR617073	hs|chr10:95288754-95288813	0		2542	GTAAACCAAAAACTTTTAAATTTCTTCAGGTTTTCTAACATGCTTACCACTGGGCTACTG	9400	0	A_23_P115872	CEP55	NM_018131	ref|Homo sapiens centrosomal protein 55kDa (CEP55), transcript variant 1, mRNA [NM_018131]	CEP55
DATA	17579	207	69	ref|NM_016463|ens|ENST00000515038|ens|ENST00000511048|ens|ENST00000302517	hs|chr5:139062536-139062595	0		1302	CTCGTGTGGTCTCCAGCAAGGGATTCGGGCGAAGACAAACGGATGCACCCGTCTTTAGAA	13853	0	A_23_P399001	CXXC5	NM_016463	ref|Homo sapiens CXXC finger protein 5 (CXXC5), mRNA [NM_016463]	CXXC5
DATA	7942	94	37	ref|NM_005228|ens|ENST00000395504|ens|ENST00000533450|gb|X00588	hs|chr7:55274841-55274900	0		5409	TATCAAGGAAGAAATGGTTCAGAAAATATTTTCAGCCTACAGTTATGTTCAGTCACACAC	6501	0	A_23_P215790	EGFR	NM_005228	ref|Homo sapiens epidermal growth factor receptor (EGFR), transcript variant 1, mRNA [NM_005228]	EGFR
DATA	9648	114	43	ref|NM_201283|ens|ENST00000420316|gb|FW403750|gb|U48722	hs|chr7:55224558-55224617	0		1485	GGAAATCAGTGTTTTAGAGAGAGAACTTTTCGACATATTTCCTGTTCCCTTGGAATAAAA	7823	0	A_33_P3351944	EGFR	NM_201283	ref|Homo sapiens epidermal growth factor receptor (EGFR), transcript variant 3, mRNA [NM_201283]	EGFR
DATA	10514	124	59	ref|NM_005228|ens|ENST00000395504|ens|ENST00000533450|gb|X00588	hs|chr7:55274841-55274900	0		5409	TATCAAGGAAGAAATGGTTCAGAAAATATTTTCAGCCTACAGTTATGTTCAGTCACACAC	6501	0	A_23_P215790	EGFR	NM_005228	ref|Homo sapiens epidermal growth factor receptor (EGFR), transcript variant 1, mRNA [NM_005228]	EGFR
DATA	10870	128	75	ref|NM_005228|ens|ENST00000395504|ens|ENST00000533450|gb|X00588	hs|chr7:55274841-55274900	0		5409	TATCAAGGAAGAAATGGTTCAGAAAATATTTTCAGCCTACAGTTATGTTCAGTCACACAC	6501	0	A_23_P215790	EGFR	NM_005228	ref|Homo sapiens epidermal growth factor receptor (EGFR), transcript variant 1, mRNA [NM_005228]	EGFR
DATA	25493	300	78	ref|NM_005228|ens|ENST00000395504|ens|ENST00000533450|gb|X00588	hs|chr7:55274841-55274900	0		5409	TATCAAGGAAGAAATGGTTCAGAAAATATTTTCAGCCTACAGTTATGTTCAGTCACACAC	6501	0	A_23_P215790	EGFR	NM_005228	ref|Homo sapiens epidermal growth factor receptor (EGFR), transcript variant 1, mRNA [NM_005228]	EGFR
DATA	32518	383	48	ref|NM_005228|ens|ENST00000395504|ens|ENST00000533450|gb|X00588	hs|chr7:55274841-55274900	0		5409	TATCAAGGAAGAAATGGTTCAGAAAATATTTTCAGCCTACAGTTATGTTCAGTCACACAC	6501	0	A_23_P215790	EGFR	NM_005228	ref|Homo sapiens epidermal growth factor receptor (EGFR), transcript variant 1, mRNA [NM_005228]	EGFR
DATA	33160	391	10	ref|NM_005228|ens|ENST00000395504|ens|ENST00000533450|gb|X00588	hs|chr7:55274841-55274900	0		5409	TATCAAGGAAGAAATGGTTCAGAAAATATTTTCAGCCTACAGTTATGTTCAGTCACACAC	6501	0	A_23_P215790	EGFR	NM_005228	ref|Homo sapiens epidermal growth factor receptor (EGFR), transcript variant 1, mRNA [NM_005228]	EGFR
DATA	33569	395	79	ref|NM_005228|ens|ENST00000395504|ens|ENST00000533450|gb|X00588	hs|chr7:55274841-55274900	0		5409	TATCAAGGAAGAAATGGTTCAGAAAATATTTTCAGCCTACAGTTATGTTCAGTCACACAC	6501	0	A_23_P215790	EGFR	NM_005228	ref|Homo sapiens epidermal growth factor receptor (EGFR), transcript variant 1, mRNA [NM_005228]	EGFR
DATA	37733	444	78	ref|NM_005228|ens|ENST00000395504|ens|ENST00000533450|gb|X00588	hs|chr7:55274841-55274900	0		5409	TATCAAGGAAGAAATGGTTCAGAAAATATTTTCAGCCTACAGTTATGTTCAGTCACACAC	6501	0	A_23_P215790	EGFR	NM_005228	ref|Homo sapiens epidermal growth factor receptor (EGFR), transcript variant 1, mRNA [NM_005228]	EGFR
DATA	39764	468	69	ref|NM_005228|ens|ENST00000395504|ens|ENST00000533450|gb|X00588	hs|chr7:55274841-55274900	0		5409	TATCAAGGAAGAAATGGTTCAGAAAATATTTTCAGCCTACAGTTATGTTCAGTCACACAC	6501	0	A_23_P215790	EGFR	NM_005228	ref|Homo sapiens epidermal growth factor receptor (EGFR), transcript variant 1, mRNA [NM_005228]	EGFR
DATA	39808	469	28	ref|NM_201282|ref|NM_201284|ens|ENST00000342916|ens|ENST00000442591	hs|chr7:55231446-55231505	0		1897	AGAACTCTGAGTGCATACAGTGCCACCCAGAGTGCCTGCCTCAGGCCATGAACATCACCT	30445	0	A_33_P3351955	EGFR	NM_201282	ref|Homo sapiens epidermal growth factor receptor (EGFR), transcript variant 2, mRNA [NM_201282]	EGFR
DATA	43508	512	73	ref|NM_005228|ens|ENST00000395504|ens|ENST00000533450|gb|X00588	hs|chr7:55274841-55274900	0		5409	TATCAAGGAAGAAATGGTTCAGAAAATATTTTCAGCCTACAGTTATGTTCAGTCACACAC	6501	0	A_23_P215790	EGFR	NM_005228	ref|Homo sapiens epidermal growth factor receptor (EGFR), transcript variant 1, mRNA [NM_005228]	EGFR
DATA	2607	31	57	ref|NM_001005862|ref|NM_004448|ens|ENST00000406381|ens|ENST00000269571	hs|chr17:37884829-37884888	0		4729	AATGGGTGTTGTATGGGGAGGCAAGTGTGGGGGGTCCTTCTCCACACCCACTTTGTCCAT	2202	0	A_23_P89249	ERBB2	NM_001005862	ref|Homo sapiens v-erb-b2 erythroblastic leukemia viral oncogene homolog 2, neuro/glioblastoma derived oncogene homolog (avian) (ERBB2), transcript variant 2, mRNA [NM_001005862]	ERBB2
DATA	13804	163	34	ref|NM_001005862|ref|NM_004448|ens|ENST00000406381|ens|ENST00000269571	hs|chr17:37884829-37884888	0		4729	AATGGGTGTTGTATGGGGAGGCAAGTGTGGGGGGTCCTTCTCCACACCCACTTTGTCCAT	2202	0	A_23_P89249	ERBB2	NM_001005862	ref|Homo sapiens v-erb-b2 erythroblastic leukemia viral oncogene homolog 2, neuro/glioblastoma derived oncogene homolog (avian) (ERBB2), transcript variant 2, mRNA [NM_001005862]	ERBB2
DATA	19771	233	51	ref|NM_001005862|ref|NM_004448|ens|ENST00000406381|ens|ENST00000269571	hs|chr17:37884829-37884888	0		4729	AATGGGTGTTGTATGGGGAGGCAAGTGTGGGGGGTCCTTCTCCACACCCACTTTGTCCAT	2202	0	A_23_P89249	ERBB2	NM_001005862	ref|Homo sapiens v-erb-b2 erythroblastic leukemia viral oncogene homolog 2, neuro/glioblastoma derived oncogene homolog (avian) (ERBB2), transcript variant 2, mRNA [NM_001005862]	ERBB2
DATA	20057	236	82	ref|NM_001005862|ref|NM_004448|ens|ENST00000406381|ens|ENST00000269571	hs|chr17:37884829-37884888	0		4729	AATGGGTGTTGTATGGGGAGGCAAGTGTGGGGGGTCCTTCTCCACACCCACTTTGTCCAT	2202	0	A_23_P89249	ERBB2	NM_001005862	ref|Homo sapiens v-erb-b2 erythroblastic leukemia viral oncogene homolog 2, neuro/glioblastoma derived oncogene homolog (avian) (ERBB2), transcript variant 2, mRNA [NM_001005862]	ERBB2
DATA	24397	288	2	ref|NM_001005862|ref|NM_004448|ens|ENST00000406381|ens|ENST00000269571	hs|chr17:37884829-37884888	0		4729	AATGGGTGTTGTATGGGGAGGCAAGTGTGGGGGGTCCTTCTCCACACCCACTTTGTCCAT	2202	0	A_23_P89249	ERBB2	NM_001005862	ref|Homo sapiens v-erb-b2 erythroblastic leukemia viral oncogene homolog 2, neuro/glioblastoma derived oncogene homolog (avian) (ERBB2), transcript variant 2, mRNA [NM_001005862]	ERBB2
DATA	25415	299	85	gb|AB025286|tc|THC2532795	hs|chr17:37851136-37851195	0		550	GGGGCTTTCAAGGGACAAGTATGGGGGTTGAAGGGGTCACTGTCCCTATACCAAATCCGA	19769	0	A_33_P3292596	ERBB2	AB025286	gb|Homo sapiens c-ERBB-2 mRNA, 5' UTR. [AB025286]	ERBB2
DATA	32892	387	82	ref|NM_001005862|ref|NM_004448|ens|ENST00000406381|ens|ENST00000269571	hs|chr17:37884829-37884888	0		4729	AATGGGTGTTGTATGGGGAGGCAAGTGTGGGGGGTCCTTCTCCACACCCACTTTGTCCAT	2202	0	A_23_P89249	ERBB2	NM_001005862	ref|Homo sapiens v-erb-b2 erythroblastic leukemia viral oncogene homolog 2, neuro/glioblastoma derived oncogene homolog (avian) (ERBB2), transcript variant 2, mRNA [NM_001005862]	ERBB2
DATA	34816	410	51	ref|NM_001005862|ref|NM_004448|ens|ENST00000406381|ens|ENST00000269571	hs|chr17:37884829-37884888	0		4729	AATGGGTGTTGTATGGGGAGGCAAGTGTGGGGGGTCCTTCTCCACACCCACTTTGTCCAT	2202	0	A_23_P89249	ERBB2	NM_001005862	ref|Homo sapiens v-erb-b2 erythroblastic leukemia viral oncogene homolog 2, neuro/glioblastoma derived oncogene homolog (avian) (ERBB2), transcript variant 2, mRNA [NM_001005862]	ERBB2
DATA	39471	465	31	ref|NM_001005862|ref|NM_004448|ens|ENST00000406381|ens|ENST00000269571	hs|chr17:37884829-37884888	0		4729	AATGGGTGTTGTATGGGGAGGCAAGTGTGGGGGGTCCTTCTCCACACCCACTTTGTCCAT	2202	0	A_23_P89249	ERBB2	NM_001005862	ref|Homo sapiens v-erb-b2 erythroblastic leukemia viral oncogene homolog 2, neuro/glioblastoma derived oncogene homolog (avian) (ERBB2), transcript variant 2, mRNA [NM_001005862]	ERBB2
DATA	41709	491	59	ref|NM_001005862|ref|NM_004448|ens|ENST00000406381|ens|ENST00000269571	hs|chr17:37884829-37884888	0		4729	AATGGGTGTTGTATGGGGAGGCAAGTGTGGGGGGTCCTTCTCCACACCCACTTTGTCCAT	2202	0	A_23_P89249	ERBB2	NM_001005862	ref|Homo sapiens v-erb-b2 erythroblastic leukemia viral oncogene homolog 2, neuro/glioblastoma derived oncogene homolog (avian) (ERBB2), transcript variant 2, mRNA [NM_001005862]	ERBB2
DATA	42718	503	48	ref|NM_001005862|ref|NM_004448|ens|ENST00000406381|ens|ENST00000269571	hs|chr17:37884829-37884888	0		4729	AATGGGTGTTGTATGGGGAGGCAAGTGTGGGGGGTCCTTCTCCACACCCACTTTGTCCAT	2202	0	A_23_P89249	ERBB2	NM_001005862	ref|Homo sapiens v-erb-b2 erythroblastic leukemia viral oncogene homolog 2, neuro/glioblastoma derived oncogene homolog (avian) (ERBB2), transcript variant 2, mRNA [NM_001005862]	ERBB2
DATA	4212	50	47	ref|NM_000125|ref|NM_001122742|ref|NM_001122740|ref|NM_001122741	hs|chr6:152423908-152423967	0		5828	TTTTTGCATCCAATTGTGCCTGAACTTTTAAAATATGTAAATGCTGCCATGTTCCAAACC	3486	0	A_23_P309739	ESR1	NM_000125	ref|Homo sapiens estrogen receptor 1 (ESR1), transcript variant 1, mRNA [NM_000125]	ESR1
DATA	5382	64	27	ref|NM_000125|ref|NM_001122742|ref|NM_001122740|ref|NM_001122741	hs|chr6:152423908-152423967	0		5828	TTTTTGCATCCAATTGTGCCTGAACTTTTAAAATATGTAAATGCTGCCATGTTCCAAACC	3486	0	A_23_P309739	ESR1	NM_000125	ref|Homo sapiens estrogen receptor 1 (ESR1), transcript variant 1, mRNA [NM_000125]	ESR1
DATA	9173	108	78	ref|NM_000125|ref|NM_001122742|ref|NM_001122740|ref|NM_001122741	hs|chr6:152129048-152129107	0		234	ATGACCATGACCCTCCACACCAAAGCATCTGGGATGGCCCTACTGCATCAGATCCAAGGG	7486	0	A_24_P383478	ESR1	NM_000125	ref|Homo sapiens estrogen receptor 1 (ESR1), transcript variant 1, mRNA [NM_000125]	ESR1
DATA	12375	146	50	ref|NM_000125|ref|NM_001122742|ref|NM_001122740|ref|NM_001122741	hs|chr6:152423908-152423967	0		5828	TTTTTGCATCCAATTGTGCCTGAACTTTTAAAATATGTAAATGCTGCCATGTTCCAAACC	3486	0	A_23_P309739	ESR1	NM_000125	ref|Homo sapiens estrogen receptor 1 (ESR1), transcript variant 1, mRNA [NM_000125]	ESR1
DATA	13063	154	58	ref|NM_000125|ref|NM_001122742|ref|NM_001122740|ref|NM_001122741	hs|chr6:152423908-152423967	0		5828	TTTTTGCATCCAATTGTGCCTGAACTTTTAAAATATGTAAATGCTGCCATGTTCCAAACC	3486	0	A_23_P309739	ESR1	NM_000125	ref|Homo sapiens estrogen receptor 1 (ESR1), transcript variant 1, mRNA [NM_000125]	ESR1
DATA	13944	165	4	ref|NM_000125|ref|NM_001122742|ref|NM_001122740|ref|NM_001122741	hs|chr6:152423908-152423967	0		5828	TTTTTGCATCCAATTGTGCCTGAACTTTTAAAATATGTAAATGCTGCCATGTTCCAAACC	3486	0	A_23_P309739	ESR1	NM_000125	ref|Homo sapiens estrogen receptor 1 (ESR1), transcript variant 1, mRNA [NM_000125]	ESR1
DATA	21089	249	9	ref|NM_000125|ref|NM_001122742|ref|NM_001122740|ref|NM_001122741	hs|chr6:152423908-152423967	0		5828	TTTTTGCATCCAATTGTGCCTGAACTTTTAAAATATGTAAATGCTGCCATGTTCCAAACC	3486	0	A_23_P309739	ESR1	NM_000125	ref|Homo sapiens estrogen receptor 1 (ESR1), transcript variant 1, mRNA [NM_000125]	ESR1
DATA	28200	332	65	ref|NM_000125|ref|NM_001122742|ref|NM_001122740|ref|NM_001122741	hs|chr6:152423908-152423967	0		5828	TTTTTGCATCCAATTGTGCCTGAACTTTTAAAATATGTAAATGCTGCCATGTTCCAAACC	3486	0	A_23_P309739	ESR1	NM_000125	ref|Homo sapiens estrogen receptor 1 (ESR1), transcript variant 1, mRNA [NM_000125]	ESR1
DATA	31011	365	71	ref|NM_000125|ref|NM_001122742|ref|NM_001122740|ref|NM_001122741	hs|chr6:152423908-152423967	0		5828	TTTTTGCATCCAATTGTGCCTGAACTTTTAAAATATGTAAATGCTGCCATGTTCCAAACC	3486	0	A_23_P309739	ESR1	NM_000125	ref|Homo sapiens estrogen receptor 1 (ESR1), transcript variant 1, mRNA [NM_000125]	ESR1
DATA	34533	407	23	ref|NM_001122742|ref|NM_001122740|ref|NM_000125|ref|NM_001122741	hs|chr6:152265523-152265582	0		1345	ATACTCTATTCCGAGTATGATCCTACCAGACCCTTCAGTGAAGCTTCGATGATGGGCTTA	26506	0	A_33_P3379356	ESR1	NM_001122742	ref|Homo sapiens estrogen receptor 1 (ESR1), transcript variant 4, mRNA [NM_001122742]	ESR1
DATA	42820	504	65	ref|NM_000125|ref|NM_001122742|ref|NM_001122740|ref|NM_001122741	hs|chr6:152423908-152423967	0		5828	TTTTTGCATCCAATTGTGCCTGAACTTTTAAAATATGTAAATGCTGCCATGTTCCAAACC	3486	0	A_23_P309739	ESR1	NM_000125	ref|Homo sapiens estrogen receptor 1 (ESR1), transcript variant 1, mRNA [NM_000125]	ESR1
DATA	45070	531	20	ref|NM_000125|ref|NM_001122742|ref|NM_001122740|ref|NM_001122741	hs|chr6:152423908-152423967	0		5828	TTTTTGCATCCAATTGTGCCTGAACTTTTAAAATATGTAAATGCTGCCATGTTCCAAACC	3486	0	A_23_P309739	ESR1	NM_000125	ref|Homo sapiens estrogen receptor 1 (ESR1), transcript variant 1, mRNA [NM_000125]	ESR1
DATA	2085	25	45	ref|NM_003686|ref|NM_130398|ref|NM_006027|ens|ENST00000518741	hs|chr1:242048717-242048776	0		2626	AAGCATCCAGAAGAGAAAGCATCATAATGCCGAGAACAAGCCGGGGTTACAGATCAAACT	1735	0	A_23_P23303	EXO1	NM_003686	ref|Homo sapiens exonuclease 1 (EXO1), transcript variant 3, mRNA [NM_003686]	EXO1
DATA	9984	118	39	ref|NM_003686|ref|NM_130398|ref|NM_006027|ens|ENST00000518741	hs|chr1:242048717-242048776	0		2626	AAGCATCCAGAAGAGAAAGCATCATAATGCCGAGAACAAGCCGGGGTTACAGATCAAACT	1735	0	A_23_P23303	EXO1	NM_003686	ref|Homo sapiens exonuclease 1 (EXO1), transcript variant 3, mRNA [NM_003686]	EXO1
DATA	12253	145	13	ref|NM_003686|ref|NM_130398|ref|NM_006027|ens|ENST00000518741	hs|chr1:242048717-242048776	0		2626	AAGCATCCAGAAGAGAAAGCATCATAATGCCGAGAACAAGCCGGGGTTACAGATCAAACT	1735	0	A_23_P23303	EXO1	NM_003686	ref|Homo sapiens exonuclease 1 (EXO1), transcript variant 3, mRNA [NM_003686]	EXO1
DATA	13249	156	74	ref|NM_003686|ref|NM_130398|ref|NM_006027|ens|ENST00000518741	hs|chr1:242048717-242048776	0		2626	AAGCATCCAGAAGAGAAAGCATCATAATGCCGAGAACAAGCCGGGGTTACAGATCAAACT	1735	0	A_23_P23303	EXO1	NM_003686	ref|Homo sapiens exonuclease 1 (EXO1), transcript variant 3, mRNA [NM_003686]	EXO1
DATA	14385	170	20	ref|NM_003686|ref|NM_130398|ref|NM_006027|ens|ENST00000518741	hs|chr1:242048717-242048776	0		2626	AAGCATCCAGAAGAGAAAGCATCATAATGCCGAGAACAAGCCGGGGTTACAGATCAAACT	1735	0	A_23_P23303	EXO1	NM_003686	ref|Homo sapiens exonuclease 1 (EXO1), transcript variant 3, mRNA [NM_003686]	EXO1
DATA	24643	290	78	ref|NM_003686|ref|NM_130398|ref|NM_006027|ens|ENST00000518741	hs|chr1:242048717-242048776	0		2626	AAGCATCCAGAAGAGAAAGCATCATAATGCCGAGAACAAGCCGGGGTTACAGATCAAACT	1735	0	A_23_P23303	EXO1	NM_003686	ref|Homo sapiens exonuclease 1 (EXO1), transcript variant 3, mRNA [NM_003686]	EXO1
DATA	33769	398	24	ref|NM_003686|ref|NM_130398|ref|NM_006027|ens|ENST00000518741	hs|chr1:242048717-242048776	0		2626	AAGCATCCAGAAGAGAAAGCATCATAATGCCGAGAACAAGCCGGGGTTACAGATCAAACT	1735	0	A_23_P23303	EXO1	NM_003686	ref|Homo sapiens exonuclease 1 (EXO1), transcript variant 3, mRNA [NM_003686]	EXO1
DATA	34151	402	66	ref|NM_003686|ref|NM_130398|ref|NM_006027|ens|ENST00000518741	hs|chr1:242048717-242048776	0		2626	AAGCATCCAGAAGAGAAAGCATCATAATGCCGAGAACAAGCCGGGGTTACAGATCAAACT	1735	0	A_23_P23303	EXO1	NM_003686	ref|Homo sapiens exonuclease 1 (EXO1), transcript variant 3, mRNA [NM_003686]	EXO1
DATA	37148	438	3	ref|NM_003686|ref|NM_130398|ref|NM_006027|ens|ENST00000518741	hs|chr1:242048717-242048776	0		2626	AAGCATCCAGAAGAGAAAGCATCATAATGCCGAGAACAAGCCGGGGTTACAGATCAAACT	1735	0	A_23_P23303	EXO1	NM_003686	ref|Homo sapiens exonuclease 1 (EXO1), transcript variant 3, mRNA [NM_003686]	EXO1
DATA	38985	459	55	ref|NM_003686|ref|NM_130398|ref|NM_006027|ens|ENST00000518741	hs|chr1:242048717-242048776	0		2626	AAGCATCCAGAAGAGAAAGCATCATAATGCCGAGAACAAGCCGGGGTTACAGATCAAACT	1735	0	A_23_P23303	EXO1	NM_003686	ref|Homo sapiens exonuclease 1 (EXO1), transcript variant 3, mRNA [NM_003686]	EXO1
DATA	30065	354	60	ref|NM_213647|ref|NM_002011|ref|NM_022963|ens|ENST00000502906	hs|chr5:176523121-176523180	0		2095	GCTGACTTTGGGCTGGCCCGCGGCGTCCACCACATTGACTACTATAAGAAAACCAGCAAC	23128	0	A_23_P92754	FGFR4	NM_213647	ref|Homo sapiens fibroblast growth factor receptor 4 (FGFR4), transcript variant 3, mRNA [NM_213647]	FGFR4
DATA	6871	81	71	ref|NM_004496|ens|ENST00000250448|gb|BC033890|tc|THC2463841	hs|chr14:38059605-38059546	0		2695	ATTACAATGTTGGAGGAGAGATAAGTTATAGGGAGCTGGATTTCAAAACGTGGTCCAAGA	5753	0	A_23_P37127	FOXA1	NM_004496	ref|Homo sapiens forkhead box A1 (FOXA1), mRNA [NM_004496]	FOXA1
DATA	11947	141	47	ref|NM_004496|ens|ENST00000250448|gb|BC033890|tc|THC2463841	hs|chr14:38059605-38059546	0		2695	ATTACAATGTTGGAGGAGAGATAAGTTATAGGGAGCTGGATTTCAAAACGTGGTCCAAGA	5753	0	A_23_P37127	FOXA1	NM_004496	ref|Homo sapiens forkhead box A1 (FOXA1), mRNA [NM_004496]	FOXA1
DATA	22579	266	54	ref|NM_004496|ens|ENST00000250448|gb|BC033890|tc|THC2463841	hs|chr14:38059605-38059546	0		2695	ATTACAATGTTGGAGGAGAGATAAGTTATAGGGAGCTGGATTTCAAAACGTGGTCCAAGA	5753	0	A_23_P37127	FOXA1	NM_004496	ref|Homo sapiens forkhead box A1 (FOXA1), mRNA [NM_004496]	FOXA1
DATA	25419	300	4	ref|NM_004496|ens|ENST00000250448|gb|BC033890|tc|THC2463841	hs|chr14:38059605-38059546	0		2695	ATTACAATGTTGGAGGAGAGATAAGTTATAGGGAGCTGGATTTCAAAACGTGGTCCAAGA	5753	0	A_23_P37127	FOXA1	NM_004496	ref|Homo sapiens forkhead box A1 (FOXA1), mRNA [NM_004496]	FOXA1
DATA	26618	314	13	ref|NM_004496|ens|ENST00000250448|gb|BC033890|tc|THC2463841	hs|chr14:38059605-38059546	0		2695	ATTACAATGTTGGAGGAGAGATAAGTTATAGGGAGCTGGATTTCAAAACGTGGTCCAAGA	5753	0	A_23_P37127	FOXA1	NM_004496	ref|Homo sapiens forkhead box A1 (FOXA1), mRNA [NM_004496]	FOXA1
DATA	27234	321	34	ref|NM_004496|ens|ENST00000250448|gb|BC033890|tc|THC2463841	hs|chr14:38059605-38059546	0		2695	ATTACAATGTTGGAGGAGAGATAAGTTATAGGGAGCTGGATTTCAAAACGTGGTCCAAGA	5753	0	A_23_P37127	FOXA1	NM_004496	ref|Homo sapiens forkhead box A1 (FOXA1), mRNA [NM_004496]	FOXA1
DATA	31296	369	16	ref|NM_004496|ens|ENST00000250448|gb|BC033890|tc|THC2463841	hs|chr14:38059605-38059546	0		2695	ATTACAATGTTGGAGGAGAGATAAGTTATAGGGAGCTGGATTTCAAAACGTGGTCCAAGA	5753	0	A_23_P37127	FOXA1	NM_004496	ref|Homo sapiens forkhead box A1 (FOXA1), mRNA [NM_004496]	FOXA1
DATA	40868	481	68	ref|NM_004496|ens|ENST00000250448|gb|BC033890|tc|THC2463841	hs|chr14:38059605-38059546	0		2695	ATTACAATGTTGGAGGAGAGATAAGTTATAGGGAGCTGGATTTCAAAACGTGGTCCAAGA	5753	0	A_23_P37127	FOXA1	NM_004496	ref|Homo sapiens forkhead box A1 (FOXA1), mRNA [NM_004496]	FOXA1
DATA	41170	485	30	ref|NM_004496|ens|ENST00000250448|gb|BC033890|tc|THC2463841	hs|chr14:38059605-38059546	0		2695	ATTACAATGTTGGAGGAGAGATAAGTTATAGGGAGCTGGATTTCAAAACGTGGTCCAAGA	5753	0	A_23_P37127	FOXA1	NM_004496	ref|Homo sapiens forkhead box A1 (FOXA1), mRNA [NM_004496]	FOXA1
DATA	41400	488	5	ref|NM_004496|ens|ENST00000250448|gb|BC033890|tc|THC2463841	hs|chr14:38059605-38059546	0		2695	ATTACAATGTTGGAGGAGAGATAAGTTATAGGGAGCTGGATTTCAAAACGTGGTCCAAGA	5753	0	A_23_P37127	FOXA1	NM_004496	ref|Homo sapiens forkhead box A1 (FOXA1), mRNA [NM_004496]	FOXA1
DATA	42666	502	81	ref|NM_001453|ens|ENST00000380874|gb|AK021858|tc|THC2495614	hs|chr6:1613858-1613917	0		3177	CTCCCCCTTTTGTAAATAACCCAGGAAATGTAATAAATTCATTATCTTAGGGTGATCTGC	32524	0	A_32_P205110	FOXC1	NM_001453	ref|Homo sapiens forkhead box C1 (FOXC1), mRNA [NM_001453]	FOXC1
DATA	43809	516	34	ref|NM_014373|ens|ENST00000355897|gb|AB464541|gb|CR595782	hs|chr3:169802254-169802313	0		1083	AGGCACAGAATGCTTATTCTCGTCACTGTCCTTTCTATGTCAGCATTCAGAGTTACTGGC	33273	0	A_23_P167005	GPR160	NM_014373	ref|Homo sapiens G protein-coupled receptor 160 (GPR160), mRNA [NM_014373]	GPR160
DATA	735	9	55	ref|NM_005310|ref|NM_001242443|ref|NM_001242442|ref|NM_001030002	hs|chr17:37902381-37902440	0		1652	AGTCAGCGGAACCCCCAGGGCTTTGTCCTCTCTTTGTGCCACCTGCAGAAAGTGAAGCAT	609	0	A_23_P163992	GRB7	NM_005310	ref|Homo sapiens growth factor receptor-bound protein 7 (GRB7), transcript variant 1, mRNA [NM_005310]	GRB7
DATA	6309	75	19	ref|NM_006845|ens|ENST00000372218|ens|ENST00000372217|ens|ENST00000372224	hs|chr1:45233066-45233125	0		2507	AGAGGAAGGAGCTCTTAGTTACCCTTTTGTGTTGCCCTTCTTTCCATCAAGGGGAATGTT	5286	0	A_23_P34788	KIF2C	NM_006845	ref|Homo sapiens kinesin family member 2C (KIF2C), mRNA [NM_006845]	KIF2C
DATA	37598	443	28	ref|NM_006101|ens|ENST00000261597|gb|AK313184|gb|AB529174	hs|chr18:2610798-2610857	0		1910	AAAGTGGGAAATAACTTGCAACGTCTGTTAGAGATGGTTGCTACACATGTTGGGTCTGTA	28828	0	A_23_P50108	NDC80	NM_006101	ref|Homo sapiens NDC80 homolog, kinetochore complex component (S. cerevisiae) (NDC80), mRNA [NM_006101]	KNTC2
DATA	42974	506	49	ref|NM_000526|ens|ENST00000476662|ens|ENST00000167586|gb|CR623868	hs|chr17:39740072-39740013	0		927	CCAGTATGAGAAGATGGCAGAGAAGAACCGCAAGGATGCCGAGGAATGGTTCTTCACCAA	32722	0	A_33_P3345534	KRT14	NM_000526	ref|Homo sapiens keratin 14 (KRT14), mRNA [NM_000526]	KRT14
DATA	32224	380	9	ref|NM_000422|ens|ENST00000493253|ens|ENST00000540235|ens|ENST00000311208	hs|chr17:39777035-39776976	0		1177	CTGGCCCAGCTTCGCTGCGAGATGGAGCAGCAGAACCAGGAATACAAAATCCTGCTGGAT	24674	0	A_23_P96158	KRT17	NM_000422	ref|Homo sapiens keratin 17 (KRT17), mRNA [NM_000422]	KRT17
DATA	11674	138	29	ref|NM_000424|ens|ENST00000456000|ens|ENST00000252242|gb|M19723	hs|chr12:52908681-52908622	0		1980	CATGGAGATTGCCTCTTCTAGGCAGTTGCTCAAGCCATGTTTTATCCTTTTCTGGAGAGT	9348	0	A_23_P218047	KRT5	NM_000424	ref|Homo sapiens keratin 5 (KRT5), mRNA [NM_000424]	KRT5
DATA	19647	232	12	ref|NM_016835|ref|NM_001123066|ref|NM_005910|ref|NM_001123067	hs|chr17:44105489-44105548	0		6550	AGTTTGCCATGTTGAGCAGGACTATTTCTGGCACTTGCAAGTCCCATGATTTCTTCGGTA	15321	0	A_24_P224488	MAPT	NM_016835	ref|Homo sapiens microtubule-associated protein tau (MAPT), transcript variant 1, mRNA [NM_016835]	MAPT
DATA	4438	53	18	ref|NM_002392|ens|ENST00000544648|ens|ENST00000258149|ens|ENST00000356290	hs|chr12:69233822-69233881	0		1973	TCATCCTTTACACCAACTCCTAATTTTAAATAATTTCTACTCTGTCTTAAATGAGAAGTA	3729	0	A_23_P502750	MDM2	NM_002392	ref|Homo sapiens Mdm2 p53 binding protein homolog (mouse) (MDM2), transcript variant MDM2, mRNA [NM_002392]	MDM2
DATA	7270	86	45	ref|NM_002392|ens|ENST00000544648|ens|ENST00000258149|ens|ENST00000356290	hs|chr12:69233822-69233881	0		1973	TCATCCTTTACACCAACTCCTAATTTTAAATAATTTCTACTCTGTCTTAAATGAGAAGTA	3729	0	A_23_P502750	MDM2	NM_002392	ref|Homo sapiens Mdm2 p53 binding protein homolog (mouse) (MDM2), transcript variant MDM2, mRNA [NM_002392]	MDM2
DATA	13570	160	55	ref|NM_002392|ens|ENST00000544648|ens|ENST00000258149|ens|ENST00000356290	hs|chr12:69233822-69233881	0		1973	TCATCCTTTACACCAACTCCTAATTTTAAATAATTTCTACTCTGTCTTAAATGAGAAGTA	3729	0	A_23_P502750	MDM2	NM_002392	ref|Homo sapiens Mdm2 p53 binding protein homolog (mouse) (MDM2), transcript variant MDM2, mRNA [NM_002392]	MDM2
DATA	13766	162	81	ref|NM_002392|ens|ENST00000544648|ens|ENST00000258149|ens|ENST00000356290	hs|chr12:69233822-69233881	0		1973	TCATCCTTTACACCAACTCCTAATTTTAAATAATTTCTACTCTGTCTTAAATGAGAAGTA	3729	0	A_23_P502750	MDM2	NM_002392	ref|Homo sapiens Mdm2 p53 binding protein homolog (mouse) (MDM2), transcript variant MDM2, mRNA [NM_002392]	MDM2
DATA	17756	209	76	ref|NM_002392|ens|ENST00000544648|ens|ENST00000258149|ens|ENST00000356290	hs|chr12:69233822-69233881	0		1973	TCATCCTTTACACCAACTCCTAATTTTAAATAATTTCTACTCTGTCTTAAATGAGAAGTA	3729	0	A_23_P502750	MDM2	NM_002392	ref|Homo sapiens Mdm2 p53 binding protein homolog (mouse) (MDM2), transcript variant MDM2, mRNA [NM_002392]	MDM2
DATA	18387	217	27	ref|NM_002392|ens|ENST00000544648|ens|ENST00000258149|ens|ENST00000356290	hs|chr12:69233822-69233881	0		1973	TCATCCTTTACACCAACTCCTAATTTTAAATAATTTCTACTCTGTCTTAAATGAGAAGTA	3729	0	A_23_P502750	MDM2	NM_002392	ref|Homo sapiens Mdm2 p53 binding protein homolog (mouse) (MDM2), transcript variant MDM2, mRNA [NM_002392]	MDM2
DATA	23291	275	1	ref|NM_002392|ens|ENST00000544648|ens|ENST00000258149|ens|ENST00000356290	hs|chr12:69233822-69233881	0		1973	TCATCCTTTACACCAACTCCTAATTTTAAATAATTTCTACTCTGTCTTAAATGAGAAGTA	3729	0	A_23_P502750	MDM2	NM_002392	ref|Homo sapiens Mdm2 p53 binding protein homolog (mouse) (MDM2), transcript variant MDM2, mRNA [NM_002392]	MDM2
DATA	28034	330	69	ref|NM_002392|ens|ENST00000544648|ens|ENST00000258149|ens|ENST00000356290	hs|chr12:69233822-69233881	0		1973	TCATCCTTTACACCAACTCCTAATTTTAAATAATTTCTACTCTGTCTTAAATGAGAAGTA	3729	0	A_23_P502750	MDM2	NM_002392	ref|Homo sapiens Mdm2 p53 binding protein homolog (mouse) (MDM2), transcript variant MDM2, mRNA [NM_002392]	MDM2
DATA	30469	359	39	ref|NM_002392|ens|ENST00000544648|ens|ENST00000258149|ens|ENST00000356290	hs|chr12:69233822-69233881	0		1973	TCATCCTTTACACCAACTCCTAATTTTAAATAATTTCTACTCTGTCTTAAATGAGAAGTA	3729	0	A_23_P502750	MDM2	NM_002392	ref|Homo sapiens Mdm2 p53 binding protein homolog (mouse) (MDM2), transcript variant MDM2, mRNA [NM_002392]	MDM2
DATA	36506	430	41	ref|NM_002392|ens|ENST00000544648|ens|ENST00000258149|ens|ENST00000356290	hs|chr12:69238891-69238950	0		7042	TATGATGGTAACCACAAGTTGTTAATGGCATTGTGAAAAGTTTTTAGTTGCGCTTTATGG	27960	0	A_24_P925664	MDM2	NM_002392	ref|Homo sapiens Mdm2 p53 binding protein homolog (mouse) (MDM2), transcript variant MDM2, mRNA [NM_002392]	MDM2
DATA	38212	450	47	ref|NM_002392|ens|ENST00000258149|ens|ENST00000540352|ens|ENST00000536089	hs|chr12:69233570-69233629	0		1721	AAGCCCTGCCCAGTATGTAGACAACCAATTCAAATGATTGTGCTAACTTATTTCCCCTAG	29237	0	A_33_P3361707	MDM2	NM_002392	ref|Homo sapiens Mdm2 p53 binding protein homolog (mouse) (MDM2), transcript variant MDM2, mRNA [NM_002392]	MDM2
DATA	41699	491	49	ref|NM_002392|ens|ENST00000544648|ens|ENST00000258149|ens|ENST00000356290	hs|chr12:69233822-69233881	0		1973	TCATCCTTTACACCAACTCCTAATTTTAAATAATTTCTACTCTGTCTTAAATGAGAAGTA	3729	0	A_23_P502750	MDM2	NM_002392	ref|Homo sapiens Mdm2 p53 binding protein homolog (mouse) (MDM2), transcript variant MDM2, mRNA [NM_002392]	MDM2
DATA	11251	133	31	ref|NM_014791|ens|ENST00000538311|ens|ENST00000298048|ens|ENST00000536860	hs|chr9:36677192-36677251	0		1951	GGAAAGTGACAATGCAATTTGAATTAGAAGTGTGCCAGCTTCAAAAACCCGATGTGGTGG	9092	0	A_23_P94422	MELK	NM_014791	ref|Homo sapiens maternal embryonic leucine zipper kinase (MELK), mRNA [NM_014791]	MELK
DATA	22415	264	60	ref|NM_006533|ref|NM_001202553|ens|ENST00000263369|gb|X75450	hs|chr19:41282959-41283335	0		512	CTGGCAAAGTCGATGTGAAGACAGACAAATGGGATTTCTACTGCCAGTGAGCTCAGCCTA	17432	0	A_23_P4714	MIA	NM_006533	ref|Homo sapiens melanoma inhibitory activity (MIA), transcript variant 1, mRNA [NM_006533]	MIA
DATA	22193	262	8	ref|NM_002417|ens|ENST00000537609|ens|ENST00000368654|gb|AJ567755	hs|chr10:129913252-129913193	0		1614	ATGTGCTCTGGGTTACCTGGTCTTAGTTCAGTTGATATCAACAACTTTGGTGATTCCATT	17221	0	A_33_P3374205	MKI67	NM_002417	ref|Homo sapiens antigen identified by monoclonal antibody Ki-67 (MKI67), transcript variant 1, mRNA [NM_002417]	MKI67
DATA	25682	303	12	ref|NM_002417|ref|NM_001145966|ens|ENST00000368652|ens|ENST00000538447	hs|chr10:129907639-129907580	0		2659	ATAAATGCTCTGCAAGCCCTCCCTTAAGACGGCAGTGTATTAGAGAAAATGGAAACGTAG	19918	0	A_33_P3374210	MKI67	NM_002417	ref|Homo sapiens antigen identified by monoclonal antibody Ki-67 (MKI67), transcript variant 1, mRNA [NM_002417]	MKI67
DATA	43452	512	17	ref|NM_002417|ref|NM_001145966|ens|ENST00000537609|ens|ENST00000368652	hs|chr10:129895700-129895641	0		11719	TCTCACCCTGGTAAGTACAGTATTTCAAGAGCACGCTAAGGGTGGTTTTCATTTTACAGG	33036	0	A_24_P346855	MKI67	NM_002417	ref|Homo sapiens antigen identified by monoclonal antibody Ki-67 (MKI67), transcript variant 1, mRNA [NM_002417]	MKI67
DATA	23959	282	74	ref|NM_024101|ref|NM_001042467|ens|ENST00000478712|ens|ENST00000445024	hs|chr2:238457898-238461015	0		1878	TCAGTAATTCCCTGAAAAGTCAAGGTAAAGATGATGATTCTTTTGATCGGAAATCAGTGT	18632	0	A_23_P165783	MLPH	NM_024101	ref|Homo sapiens melanophilin (MLPH), transcript variant 1, mRNA [NM_024101]	MLPH
DATA	29342	346	17	ref|NM_024101|ref|NM_001042467|ens|ENST00000264605|tc|THC2631847	hs|chr2:238463765-238463824	0		3559	AATTACCCAAGCATGATGGTATATGCCTGTAGTCGTACCTACTTACTTAGGAGGCTGAGG	22545	0	A_33_P3414157	MLPH	NM_024101	ref|Homo sapiens melanophilin (MLPH), transcript variant 1, mRNA [NM_024101]	MLPH
DATA	23888	282	3	ref|NM_005940|ens|ENST00000465385|ens|ENST00000215743|ens|ENST00000437086	hs|chr22:24126273-24126332	0		2030	GGCCAAAAAGTTCACAGTCAAATGGGGAGGGGTATTCTTCATGCAGGAGACCCCAGGCCC	18527	0	A_23_P57417	MMP11	NM_005940	ref|Homo sapiens matrix metallopeptidase 11 (stromelysin 3) (MMP11), mRNA [NM_005940]	MMP11
DATA	14840	175	50	ref|NM_002466|ens|ENST00000396863|ens|ENST00000217026|gb|AK314791	hs|chr20:42343796-42343855	0		2061	CTTCCAGCCTCACCCTGTCAGGTATCAAAGAAGACAACAGCTTGCTCAACCAGGGCTTCT	11817	0	A_23_P143190	MYBL2	NM_002466	ref|Homo sapiens v-myb myeloblastosis viral oncogene homolog (avian)-like 2 (MYBL2), mRNA [NM_002466]	MYBL2
DATA	3032	36	57	ref|NM_002467|ens|ENST00000454617|ens|ENST00000377970|gb|AK303921	hs|chr8:128753268-128753327	0		1953	TTCAAATGCATGATCAAATGCAACCTCACAACCTTGGCTGAGTCTTGAGACTGAAAGATT	2488	0	A_23_P215956	MYC	NM_002467	ref|Homo sapiens v-myc myelocytomatosis viral oncogene homolog (avian) (MYC), mRNA [NM_002467]	MYC
DATA	7570	90	5	ref|NM_002467|ens|ENST00000454617|ens|ENST00000377970|gb|AK303921	hs|chr8:128753268-128753327	0		1953	TTCAAATGCATGATCAAATGCAACCTCACAACCTTGGCTGAGTCTTGAGACTGAAAGATT	2488	0	A_23_P215956	MYC	NM_002467	ref|Homo sapiens v-myc myelocytomatosis viral oncogene homolog (avian) (MYC), mRNA [NM_002467]	MYC
DATA	9327	110	62	ref|NM_002467|ens|ENST00000454617|ens|ENST00000377970|gb|AK303921	hs|chr8:128753268-128753327	0		1953	TTCAAATGCATGATCAAATGCAACCTCACAACCTTGGCTGAGTCTTGAGACTGAAAGATT	2488	0	A_23_P215956	MYC	NM_002467	ref|Homo sapiens v-myc myelocytomatosis viral oncogene homolog (avian) (MYC), mRNA [NM_002467]	MYC
DATA	16363	193	43	ref|NM_002467|ens|ENST00000454617|ens|ENST00000377970|gb|AK303921	hs|chr8:128753268-128753327	0		1953	TTCAAATGCATGATCAAATGCAACCTCACAACCTTGGCTGAGTCTTGAGACTGAAAGATT	2488	0	A_23_P215956	MYC	NM_002467	ref|Homo sapiens v-myc myelocytomatosis viral oncogene homolog (avian) (MYC), mRNA [NM_002467]	MYC
DATA	21523	254	18	ref|NM_002467|ens|ENST00000454617|ens|ENST00000377970|gb|AK303921	hs|chr8:128753268-128753327	0		1953	TTCAAATGCATGATCAAATGCAACCTCACAACCTTGGCTGAGTCTTGAGACTGAAAGATT	2488	0	A_23_P215956	MYC	NM_002467	ref|Homo sapiens v-myc myelocytomatosis viral oncogene homolog (avian) (MYC), mRNA [NM_002467]	MYC
DATA	25548	301	48	ref|NM_002467|ens|ENST00000454617|ens|ENST00000377970|gb|AK303921	hs|chr8:128753268-128753327	0		1953	TTCAAATGCATGATCAAATGCAACCTCACAACCTTGGCTGAGTCTTGAGACTGAAAGATT	2488	0	A_23_P215956	MYC	NM_002467	ref|Homo sapiens v-myc myelocytomatosis viral oncogene homolog (avian) (MYC), mRNA [NM_002467]	MYC
DATA	32454	382	69	ref|NM_002467|ens|ENST00000454617|ens|ENST00000377970|gb|AK303921	hs|chr8:128753268-128753327	0		1953	TTCAAATGCATGATCAAATGCAACCTCACAACCTTGGCTGAGTCTTGAGACTGAAAGATT	2488	0	A_23_P215956	MYC	NM_002467	ref|Homo sapiens v-myc myelocytomatosis viral oncogene homolog (avian) (MYC), mRNA [NM_002467]	MYC
DATA	35237	415	47	ref|NM_002467|ens|ENST00000454617|ens|ENST00000377970|gb|AK303921	hs|chr8:128753268-128753327	0		1953	TTCAAATGCATGATCAAATGCAACCTCACAACCTTGGCTGAGTCTTGAGACTGAAAGATT	2488	0	A_23_P215956	MYC	NM_002467	ref|Homo sapiens v-myc myelocytomatosis viral oncogene homolog (avian) (MYC), mRNA [NM_002467]	MYC
DATA	36627	431	77	ref|NM_002467|ens|ENST00000454617|ens|ENST00000377970|gb|AK303921	hs|chr8:128753268-128753327	0		1953	TTCAAATGCATGATCAAATGCAACCTCACAACCTTGGCTGAGTCTTGAGACTGAAAGATT	2488	0	A_23_P215956	MYC	NM_002467	ref|Homo sapiens v-myc myelocytomatosis viral oncogene homolog (avian) (MYC), mRNA [NM_002467]	MYC
DATA	36821	434	16	ref|NM_002467|ens|ENST00000454617|ens|ENST00000377970|gb|AK303921	hs|chr8:128753268-128753327	0		1953	TTCAAATGCATGATCAAATGCAACCTCACAACCTTGGCTGAGTCTTGAGACTGAAAGATT	2488	0	A_23_P215956	MYC	NM_002467	ref|Homo sapiens v-myc myelocytomatosis viral oncogene homolog (avian) (MYC), mRNA [NM_002467]	MYC
DATA	44694	526	69	gb|M13930|ens|ENST00000259523|tc|THC2541357	hs|chr8:128748076-128748135	0		396	GAAAATGGTAGGCGCGCGTAGTTAATTCATGCGGCTCTCTTACTCTGTTTACATCCTAGA	33872	0	A_33_P3245163	MYC	M13930	gb|Human c-myc-P64 mRNA, initiating from promoter P0, (HLmyc3.1) partial cds. [M13930]	MYC
DATA	42674	503	4	ref|NM_000662|ref|NM_001160170|ref|NM_001160171|ref|NM_001160172	hs|chr8:18080376-18080435	0		976	TCCTTGCAGAGAAAGCTTGTGCCCAAACATGGTGATAGATTTTTTACTATTTAGAATAAG	32533	0	A_23_P95594	NAT1	NM_000662	ref|Homo sapiens N-acetyltransferase 1 (arylamine N-acetyltransferase) (NAT1), transcript variant 5, mRNA [NM_000662]	NAT1
DATA	58	1	58	ref|NM_014321|ref|NR_037620|ens|ENST00000219097|gb|BC050725	hs|chr16:46731519-46731578	0		840	ACATTCCAAACTGATAGTACATTGCCATCTCCAGGAAGACTTGACGGCTTTGGGATTTTG	93	0	A_23_P100344	ORC6	NM_014321	ref|Homo sapiens origin recognition complex, subunit 6 (ORC6), transcript variant 1, mRNA [NM_014321]	ORC6L
DATA	744	9	64	ref|NM_014321|ref|NR_037620|ens|ENST00000219097|gb|BC050725	hs|chr16:46731519-46731578	0		840	ACATTCCAAACTGATAGTACATTGCCATCTCCAGGAAGACTTGACGGCTTTGGGATTTTG	93	0	A_23_P100344	ORC6	NM_014321	ref|Homo sapiens origin recognition complex, subunit 6 (ORC6), transcript variant 1, mRNA [NM_014321]	ORC6L
DATA	921	11	71	ref|NM_014321|ref|NR_037620|ens|ENST00000219097|gb|BC050725	hs|chr16:46731519-46731578	0		840	ACATTCCAAACTGATAGTACATTGCCATCTCCAGGAAGACTTGACGGCTTTGGGATTTTG	93	0	A_23_P100344	ORC6	NM_014321	ref|Homo sapiens origin recognition complex, subunit 6 (ORC6), transcript variant 1, mRNA [NM_014321]	ORC6L
DATA	4680	56	5	ref|NM_014321|ref|NR_037620|ens|ENST00000219097|gb|BC050725	hs|chr16:46731519-46731578	0		840	ACATTCCAAACTGATAGTACATTGCCATCTCCAGGAAGACTTGACGGCTTTGGGATTTTG	93	0	A_23_P100344	ORC6	NM_014321	ref|Homo sapiens origin recognition complex, subunit 6 (ORC6), transcript variant 1, mRNA [NM_014321]	ORC6L
DATA	9788	116	13	ref|NM_014321|ref|NR_037620|ens|ENST00000219097|gb|BC050725	hs|chr16:46731519-46731578	0		840	ACATTCCAAACTGATAGTACATTGCCATCTCCAGGAAGACTTGACGGCTTTGGGATTTTG	93	0	A_23_P100344	ORC6	NM_014321	ref|Homo sapiens origin recognition complex, subunit 6 (ORC6), transcript variant 1, mRNA [NM_014321]	ORC6L
DATA	17376	205	36	ref|NM_014321|ref|NR_037620|ens|ENST00000219097|gb|BC050725	hs|chr16:46731519-46731578	0		840	ACATTCCAAACTGATAGTACATTGCCATCTCCAGGAAGACTTGACGGCTTTGGGATTTTG	93	0	A_23_P100344	ORC6	NM_014321	ref|Homo sapiens origin recognition complex, subunit 6 (ORC6), transcript variant 1, mRNA [NM_014321]	ORC6L
DATA	27255	321	55	ref|NM_014321|ref|NR_037620|ens|ENST00000219097|gb|BC050725	hs|chr16:46731519-46731578	0		840	ACATTCCAAACTGATAGTACATTGCCATCTCCAGGAAGACTTGACGGCTTTGGGATTTTG	93	0	A_23_P100344	ORC6	NM_014321	ref|Homo sapiens origin recognition complex, subunit 6 (ORC6), transcript variant 1, mRNA [NM_014321]	ORC6L
DATA	30303	357	43	ref|NM_014321|ref|NR_037620|ens|ENST00000219097|gb|BC050725	hs|chr16:46731519-46731578	0		840	ACATTCCAAACTGATAGTACATTGCCATCTCCAGGAAGACTTGACGGCTTTGGGATTTTG	93	0	A_23_P100344	ORC6	NM_014321	ref|Homo sapiens origin recognition complex, subunit 6 (ORC6), transcript variant 1, mRNA [NM_014321]	ORC6L
DATA	40066	472	31	ref|NM_014321|ref|NR_037620|ens|ENST00000219097|gb|BC050725	hs|chr16:46731519-46731578	0		840	ACATTCCAAACTGATAGTACATTGCCATCTCCAGGAAGACTTGACGGCTTTGGGATTTTG	93	0	A_23_P100344	ORC6	NM_014321	ref|Homo sapiens origin recognition complex, subunit 6 (ORC6), transcript variant 1, mRNA [NM_014321]	ORC6L
DATA	42183	497	23	ref|NM_014321|ref|NR_037620|ens|ENST00000219097|gb|BC050725	hs|chr16:46731519-46731578	0		840	ACATTCCAAACTGATAGTACATTGCCATCTCCAGGAAGACTTGACGGCTTTGGGATTTTG	93	0	A_23_P100344	ORC6	NM_014321	ref|Homo sapiens origin recognition complex, subunit 6 (ORC6), transcript variant 1, mRNA [NM_014321]	ORC6L
DATA	15538	183	68	ref|NM_000926|ref|NM_001202474|ens|ENST00000325455|gb|AL137566	hs|chr11:100900917-100900858	0		12474	ACTCACGCCCTATTTAGTTATTAATGCTACTACCCTATTTTGAGTAAGTAGTAGGTCCCT	12346	0	A_32_P49199	PGR	NM_000926	ref|Homo sapiens progesterone receptor (PGR), transcript variant 2, mRNA [NM_000926]	PGR
DATA	18800	222	15	ref|NM_000926|ref|NM_001202474|ens|ENST00000534780|ens|ENST00000528960	hs|chr11:100912768-100912709	0		3296	CTCATCAAGGCAATTGGTTTGAGGCAAAAAGGAGTTGTGTCGAGCTCACAGCGTTTCTAT	14673	0	A_23_P138938	PGR	NM_000926	ref|Homo sapiens progesterone receptor (PGR), transcript variant 2, mRNA [NM_000926]	PGR
DATA	23088	272	53	ref|NM_006623|ens|ENST00000369407|ens|ENST00000537497|ens|ENST00000482968	hs|chr1:120285529-120285588	0		1535	TTGGTCCAAGGCACTACACCTGTACTGCAGGGGCTCAATGGAGCTGTCTTCAGGCCAGAA	17955	0	A_23_P85783	PHGDH	NM_006623	ref|Homo sapiens phosphoglycerate dehydrogenase (PHGDH), mRNA [NM_006623]	PHGDH
DATA	31966	377	6	ref|NM_004219|ens|ENST00000520452|ens|ENST00000393964|ens|ENST00000519287	hs|chr5:159855644-159855703	0		609	CTGGATGTTGAATTGCCACCTGTTTGCTGTGACATAGATATTTAAATTTCTTAGTGCTTC	24542	0	A_23_P7636	PTTG1	NM_004219	ref|Homo sapiens pituitary tumor-transforming 1 (PTTG1), mRNA [NM_004219]	PTTG1
DATA	25984	306	59	ref|NM_001034|ref|NM_001165931|ens|ENST00000304567|ens|ENST00000360566	hs|chr2:10270487-10270546	0		2206	GGTTCCTACAAGTTGTTCATTCTAGTTTTGTTTGGTGTAAGTAGGTTGTGTGAGTTAATT	20121	0	A_24_P225616	RRM2	NM_001034	ref|Homo sapiens ribonucleotide reductase M2 (RRM2), transcript variant 2, mRNA [NM_001034]	RRM2
DATA	2301	28	6	ref|NM_003012|ens|ENST00000220772|gb|AK127331|gb|CR613872	hs|chr8:41120220-41120161	0		3722	AGAGAGGAGGTTTGCCTGTGATTTCCTAATTATCGCTAGGGCCAAGGTGGGATTTGTAAA	1816	0	A_23_P10121	SFRP1	NM_003012	ref|Homo sapiens secreted frizzled-related protein 1 (SFRP1), mRNA [NM_003012]	SFRP1
DATA	12236	144	81	ref|NM_003012|ens|ENST00000220772|gb|AK127331|gb|CR613872	hs|chr8:41120220-41120161	0		3722	AGAGAGGAGGTTTGCCTGTGATTTCCTAATTATCGCTAGGGCCAAGGTGGGATTTGTAAA	1816	0	A_23_P10121	SFRP1	NM_003012	ref|Homo sapiens secreted frizzled-related protein 1 (SFRP1), mRNA [NM_003012]	SFRP1
DATA	20730	244	75	ref|NM_003012|ens|ENST00000220772|gb|AK127331|gb|CR613872	hs|chr8:41120220-41120161	0		3722	AGAGAGGAGGTTTGCCTGTGATTTCCTAATTATCGCTAGGGCCAAGGTGGGATTTGTAAA	1816	0	A_23_P10121	SFRP1	NM_003012	ref|Homo sapiens secreted frizzled-related protein 1 (SFRP1), mRNA [NM_003012]	SFRP1
DATA	25481	300	66	ref|NM_003012|ens|ENST00000220772|gb|AK127331|gb|CR613872	hs|chr8:41120220-41120161	0		3722	AGAGAGGAGGTTTGCCTGTGATTTCCTAATTATCGCTAGGGCCAAGGTGGGATTTGTAAA	1816	0	A_23_P10121	SFRP1	NM_003012	ref|Homo sapiens secreted frizzled-related protein 1 (SFRP1), mRNA [NM_003012]	SFRP1
DATA	27640	326	15	ref|NM_003012|ens|ENST00000220772|gb|AK127331|gb|CR613872	hs|chr8:41120220-41120161	0		3722	AGAGAGGAGGTTTGCCTGTGATTTCCTAATTATCGCTAGGGCCAAGGTGGGATTTGTAAA	1816	0	A_23_P10121	SFRP1	NM_003012	ref|Homo sapiens secreted frizzled-related protein 1 (SFRP1), mRNA [NM_003012]	SFRP1
DATA	27895	329	15	ref|NM_003012|ens|ENST00000220772|gb|AK127331|gb|CR613872	hs|chr8:41120220-41120161	0		3722	AGAGAGGAGGTTTGCCTGTGATTTCCTAATTATCGCTAGGGCCAAGGTGGGATTTGTAAA	1816	0	A_23_P10121	SFRP1	NM_003012	ref|Homo sapiens secreted frizzled-related protein 1 (SFRP1), mRNA [NM_003012]	SFRP1
DATA	29876	352	41	ref|NM_003012|ens|ENST00000220772|gb|AK127331|gb|CR613872	hs|chr8:41120220-41120161	0		3722	AGAGAGGAGGTTTGCCTGTGATTTCCTAATTATCGCTAGGGCCAAGGTGGGATTTGTAAA	1816	0	A_23_P10121	SFRP1	NM_003012	ref|Homo sapiens secreted frizzled-related protein 1 (SFRP1), mRNA [NM_003012]	SFRP1
DATA	33542	395	52	ref|NM_003012|ens|ENST00000220772|gb|AK127331|gb|CR613872	hs|chr8:41120220-41120161	0		3722	AGAGAGGAGGTTTGCCTGTGATTTCCTAATTATCGCTAGGGCCAAGGTGGGATTTGTAAA	1816	0	A_23_P10121	SFRP1	NM_003012	ref|Homo sapiens secreted frizzled-related protein 1 (SFRP1), mRNA [NM_003012]	SFRP1
DATA	37183	438	38	ref|NM_003012|ens|ENST00000220772|gb|AK127331|gb|CR613872	hs|chr8:41120220-41120161	0		3722	AGAGAGGAGGTTTGCCTGTGATTTCCTAATTATCGCTAGGGCCAAGGTGGGATTTGTAAA	1816	0	A_23_P10121	SFRP1	NM_003012	ref|Homo sapiens secreted frizzled-related protein 1 (SFRP1), mRNA [NM_003012]	SFRP1
DATA	44930	529	50	ref|NM_003012|ens|ENST00000220772|gb|AK127331|gb|CR613872	hs|chr8:41120220-41120161	0		3722	AGAGAGGAGGTTTGCCTGTGATTTCCTAATTATCGCTAGGGCCAAGGTGGGATTTGTAAA	1816	0	A_23_P10121	SFRP1	NM_003012	ref|Homo sapiens secreted frizzled-related protein 1 (SFRP1), mRNA [NM_003012]	SFRP1
DATA	29547	348	52	ref|NM_012319|ref|NM_001099406|ens|ENST00000440549|ens|ENST00000269187	hs|chr18:33691111-33691052	0		2315	ATTTTCATTGGTCATTATGCTGAAAATGTTTCTATGTGGATATTTGCACTTACTGCTGGC	22738	0	A_24_P156049	SLC39A6	NM_012319	ref|Homo sapiens solute carrier family 39 (zinc transporter), member 6 (SLC39A6), transcript variant 1, mRNA [NM_012319]	SLC39A6
DATA	42037	495	47	ref|NM_138788|ens|ENST00000281441|gb|BC016153|gb|AK098106	hs|chr11:129728946-129729005	0		1254	CGTGCTGCTTTTGGTAACTTATCCCTTTTTCTCTTAAGAAAGCAGGTACTTTCTTATTAG	32117	0	A_23_P1682	TMEM45B	NM_138788	ref|Homo sapiens transmembrane protein 45B (TMEM45B), mRNA [NM_138788]	TMEM45B
DATA	411	5	71	ref|NM_001071|ens|ENST00000323274|gb|CR601110|gb|CR601528	hs|chr18:673276-673335	0		1359	ACATGTATGTGCATTTCAATCCCACGTACTTATAAAGAAGGTTGGTGAATTTCACAAGCT	372	0	A_23_P50096	TYMS	NM_001071	ref|Homo sapiens thymidylate synthetase (TYMS), mRNA [NM_001071]	TYMS
DATA	18427	217	67	ref|NM_181803|ref|NM_181799|ref|NM_007019|ref|NM_181800	hs|chr20:44445525-44445584	0		446	TTGTCTTTTAAATTAAGCCTCGGTTGAGCCCTTGTATATTAAATAAATGCATTTTTGTCC	14489	0	A_24_P297539	UBE2C	NM_181803	ref|Homo sapiens ubiquitin-conjugating enzyme E2C (UBE2C), transcript variant 6, mRNA [NM_181803]	UBE2C
DATA	1368	17	8	ref|NM_014176|ens|ENST00000367274|gb|BC004152|gb|BC019284	hs|chr1:202300965-202300906	0		727	TAGGGGACTTGTCCTGGTTCATCTTAGTTAATGTGTTCTTTGCCAAGGTGATCTAAGTTG	1090	0	A_23_P115482	UBE2T	NM_014176	ref|Homo sapiens ubiquitin-conjugating enzyme E2T (putative) (UBE2T), mRNA [NM_014176]	UBE2T
DATA	2799	33	79	ref|NM_014176|ens|ENST00000367274|gb|BC004152|gb|BC019284	hs|chr1:202300965-202300906	0		727	TAGGGGACTTGTCCTGGTTCATCTTAGTTAATGTGTTCTTTGCCAAGGTGATCTAAGTTG	1090	0	A_23_P115482	UBE2T	NM_014176	ref|Homo sapiens ubiquitin-conjugating enzyme E2T (putative) (UBE2T), mRNA [NM_014176]	UBE2T
DATA	6375	75	85	ref|NM_014176|ens|ENST00000367274|gb|BC004152|gb|BC019284	hs|chr1:202300965-202300906	0		727	TAGGGGACTTGTCCTGGTTCATCTTAGTTAATGTGTTCTTTGCCAAGGTGATCTAAGTTG	1090	0	A_23_P115482	UBE2T	NM_014176	ref|Homo sapiens ubiquitin-conjugating enzyme E2T (putative) (UBE2T), mRNA [NM_014176]	UBE2T
DATA	13798	163	28	ref|NM_014176|ens|ENST00000367274|gb|BC004152|gb|BC019284	hs|chr1:202300965-202300906	0		727	TAGGGGACTTGTCCTGGTTCATCTTAGTTAATGTGTTCTTTGCCAAGGTGATCTAAGTTG	1090	0	A_23_P115482	UBE2T	NM_014176	ref|Homo sapiens ubiquitin-conjugating enzyme E2T (putative) (UBE2T), mRNA [NM_014176]	UBE2T
DATA	13910	164	55	ref|NM_014176|ens|ENST00000367274|gb|BC004152|gb|BC019284	hs|chr1:202300965-202300906	0		727	TAGGGGACTTGTCCTGGTTCATCTTAGTTAATGTGTTCTTTGCCAAGGTGATCTAAGTTG	1090	0	A_23_P115482	UBE2T	NM_014176	ref|Homo sapiens ubiquitin-conjugating enzyme E2T (putative) (UBE2T), mRNA [NM_014176]	UBE2T
DATA	20895	246	70	ref|NM_014176|ens|ENST00000367274|gb|BC004152|gb|BC019284	hs|chr1:202300965-202300906	0		727	TAGGGGACTTGTCCTGGTTCATCTTAGTTAATGTGTTCTTTGCCAAGGTGATCTAAGTTG	1090	0	A_23_P115482	UBE2T	NM_014176	ref|Homo sapiens ubiquitin-conjugating enzyme E2T (putative) (UBE2T), mRNA [NM_014176]	UBE2T
DATA	25065	295	75	ref|NM_014176|ens|ENST00000367274|gb|BC004152|gb|BC019284	hs|chr1:202300965-202300906	0		727	TAGGGGACTTGTCCTGGTTCATCTTAGTTAATGTGTTCTTTGCCAAGGTGATCTAAGTTG	1090	0	A_23_P115482	UBE2T	NM_014176	ref|Homo sapiens ubiquitin-conjugating enzyme E2T (putative) (UBE2T), mRNA [NM_014176]	UBE2T
DATA	26676	314	71	ref|NM_014176|ens|ENST00000367274|gb|BC004152|gb|BC019284	hs|chr1:202300965-202300906	0		727	TAGGGGACTTGTCCTGGTTCATCTTAGTTAATGTGTTCTTTGCCAAGGTGATCTAAGTTG	1090	0	A_23_P115482	UBE2T	NM_014176	ref|Homo sapiens ubiquitin-conjugating enzyme E2T (putative) (UBE2T), mRNA [NM_014176]	UBE2T
DATA	37604	443	34	ref|NM_014176|ens|ENST00000367274|gb|BC004152|gb|BC019284	hs|chr1:202300965-202300906	0		727	TAGGGGACTTGTCCTGGTTCATCTTAGTTAATGTGTTCTTTGCCAAGGTGATCTAAGTTG	1090	0	A_23_P115482	UBE2T	NM_014176	ref|Homo sapiens ubiquitin-conjugating enzyme E2T (putative) (UBE2T), mRNA [NM_014176]	UBE2T
DATA	38196	450	31	ref|NM_014176|ens|ENST00000367274|gb|BC004152|gb|BC019284	hs|chr1:202300965-202300906	0		727	TAGGGGACTTGTCCTGGTTCATCTTAGTTAATGTGTTCTTTGCCAAGGTGATCTAAGTTG	1090	0	A_23_P115482	UBE2T	NM_014176	ref|Homo sapiens ubiquitin-conjugating enzyme E2T (putative) (UBE2T), mRNA [NM_014176]	UBE2T
