# Supplementary material for: Breast cancer PAM50 signature: correlation and concordance between RNA-Seq and digital multiplexed gene expression technologies in a triple negative breast cancer series
Source: BMC Genomics. 2019 Jun 3;20:452. doi: 10.1186/s12864-019-5849-0 (PMC6547580; doi:10.1186/s12864-019-5849-0)
Supplement: Supplementary file 6 — Code. Normalization and PAM50 scripts for both platforms. Scripts used to perform the PAM50 assay in RNA-Seq and NanoString nCounter® platforms, along with additional technique-specific and transcript ID files. (ZIP 91 kb) [file 12864_2019_5849_MOESM6_ESM.zip › Code/R_code_nanostring/220arrays_nonUBCcommon+12normal_50g.txt]

	Normal-Breast-10	Normal-Breast-2	Normal-Breast-3	Normal-Breast-4-Custom	Normal-Breast-7	Normal-Breast-9-Custom	Normal-Str574-100%	normalbreast-BR00-0572A	normalbreast-BR00-0587A	normalbreast-BR05-0865A	normalbreast-BR06-0182A	normalbreast-BR06-0222A	H1A6261-2597V2_Na	H1A6261-2598V2_Na	H1A6433-2608V2_Na	H1A6433-2610V2_Na	H1A6433-3009_V2	H1A6433-3010_V2	H1A7411-0084-C	H1A7411-0111-C	H1A9529-0044Na_C	H1A9529-0061C	H1AUNC-1018-C	H1AUNC-1069-C	H1AUNC-1070-C	H1AUNC-1071-C	H1AUNC1095C	H1AUNC-1097-Na	H1AUNC-1121C	H1AUNC-1122C	H1AUNC--1132-C	H1AUNC1165C	H1AUNC-1198	H1AUNC-1199	H1AUNC-1206C	H1AUNC-1212C	H1AUNC-1215C	H1AUNC-1242-C	H1AUNC-1257	H1AUNC-1264	H1AUNC-1269-C	H1AUNC-1271-C	H1AUNC-1274-C	H1AUNC-1277-C	H1AUNC-1281-C	H1AUNC-1304-C	H1AUNC-1321-C	H1AUNC-1446-C	H1AUNC-1448-C
subtype	Normal	Normal	Normal	Normal	Normal	Normal	Normal	Normal	Normal	Normal	Normal	Normal	Basal	Basal	Basal	Basal	Basal	Basal	Basal	Basal	Basal	Basal	Basal	Basal	Basal	Basal	Basal	Basal	Basal	Basal	Basal	Basal	Basal	Basal	Basal	Basal	Basal	Basal	Basal	Basal	Basal	Basal	Basal	Basal	Basal	Basal	Basal	Basal	Basal
ACTR3B	-1.151	-0.485	0.298	1.153	-0.287	1.082	0.691	-0.483	-0.649	1.136	-0.562	-0.992	0.282	0.103	0.286	-0.408	-1.121	0.163	0.863	1.132	1.551	1.374	-1.441	1.468	1.857	0.308	-0.062	0.06	2.272	0.51	0.145	2.053	1.136	0.119	-0.4	1.234	-0.073	1.716	1.922	0.925	3.385	0.522	0.108	1.478	1.76	2.864	1.565	1.496	1.065
ANLN	-3.736	-3.739	-2.848	-4.717	-3.681	-4.544	-4.386	-4.756		-3.354	-4.047		0.258	0.682	-1.19	0.281	-2.303	-1.295	-0.803	-0.72	0.255	-0.771	-2.555	-0.521	-0.962	-1.26	-0.967	-2.707	-0.745	-0.907	-0.969	-2.477	-2.215	-3.014	-1.62	-0.197	-1.177	-0.638	-2.298	-1.816	1.205	-0.985	-0.491	-2.426	-1.853	-1.186	-0.402	-1.083	-2.619
BAG1	0.26	0.591	0.359	0.098	0.441	0.037	-0.141	-0.035	0.242	0.247	0	-0.257	-0.691	-0.821	-0.994	-1.433	-0.324	-1.562	-1.03	-0.86	-0.514	-2.033	0.145	-0.257	-0.374	-0.812	-0.946	0.264	-0.417	-0.866	-0.533	-1.679	0.722	-0.66	-0.048	-0.7	-0.983	-1.291	0.436	-0.086	-0.468	-0.651	-0.752	-0.902	-0.971	-1.546	-1.4	-0.188	0.489
BCL2	1.3	1.58	1.292	1.954	1.911	0.814	0.386	2.23	1.782	0.454	0.473	0.531	0.471	1.872	0.413	0.801	1.076	1.263	0.837	0.599	-0.192	0.96	1.592	0.534	0.665	0.831	1.481	0.576	0.207	0.222	0.429	0.837	0.655	0.833	0.712	0.926	0.662	0.232	2.045	0.538	0.274	0.477	1.208	1.037	1.602	0.376	0.345	0.924	3.885
BIRC5	-2.86	-3.25	-2.493	-3.237	-2.156	-3.807	-3.656	-4.554	-4.918	-3.747	-1.616	-3.924							-0.585	-0.853	-0.202	0.274	-0.918	-0.626	0.184	-0.775	0.361	-1.591	-1.084	-0.68	-1.145	-1.543	-0.742	-0.628	-1.255	-0.318	0.363	0.247	-0.737	-2.481	-1.55	-2.071	-0.279	-1.62	-2.063	-0.572	-1.467	-1.864	-2.486
BLVRA	-0.569	-0.533	-0.687	-0.535	-0.965	-0.562	-0.733	-0.256	0.187	0.121	-0.001	-0.121	-1.041	-0.087	-0.825	-1.248	-0.211	-1.145	-1.6	-0.251	-0.065	-2.495	-0.786	-1.219	-1.644	-0.878	-1.113	-0.158	-1	0.314	-1.483	-1.796	-1.5	-0.341	-0.407	-1.021	-0.125	0.038	0.409	-0.705	0.202	-1.078	-0.349	-0.826	-0.375	-1.255	-1.124	-0.608	0.161
CCNB1	-2.981	-2.935	-2.81	-3.558	-2.869	-3.406	-2.854	-3.475	-4.285	-2.586	-3.479	-4.092	-0.761	-1.659	-1.542	0.244	-2.496	-2.269	-1.469	-0.786	-2.093	-2.043	-1.869	-1.752	-1.806	-2.392	-0.895	-3.956	-1.152	-2.062	-2.039	-1.365	-1.227	-2.409	-2.62	-2.557	0.45	-0.929	-0.878	-1.757	-2.567	-2.235	-0.681	-0.915	-2.168	-1.119	-1.414	-1.863	-1.727
CCNE1	-1.962	-1.086	-1.194	-2.185	-1.129	-1.989	-0.97	-2.022	-1.582	-1.676	-1.899	-1.728	2.572	1.206	-0.529	3.21	-0.447	0.477	-0.701	0.161	0.269	2.146	-0.524	-0.819	0.2	-1.015	0.851	-0.68	-0.385	-0.449	-0.05	1.392	0.773	-0.799	-0.222	0.098	0.109	0.015	0.336	-0.143	0.246	-0.121	3.095	0.781	-0.1	0.271	1.124	0.084	-0.35
CDC20	-1.28	-1.712	-1.084	-1.774	-1.43	-2.53	-2.377	-0.564	-0.981	-1.647	-2.278	-2.965	1.175	0.074	-0.555	0.294	-1.153	-0.171	0.775	-0.382	-0.177	0.113	-0.279	-0.981	-0.077	0.153	1.294	-1.456	0.203	-0.759	-0.454	-0.768	-0.381	-1.068	-1.504	-0.2	0.658	1.327	-1.18	-1.126	-0.634	-1.323	-0.626	-0.14	-0.272	0.021	-0.328	-0.541	-1.592
CDC6	-2.649	-2.758	-2.534	-3.892	-3.362	-4.426	-2.822			-3.227	-3.464		-1.961	-1.857	-1.45	-0.107	-2.286	-1.673	-2.042	-1.851	-1.711	-1.731	-2.14	-2.403	-1.766	-1.814	-0.359	-2.367	-1.726	-1.82	-2.528	-2.639	-1.976	-2.118	-2.165	-2.175	-0.709	-0.485	-1.635	-2.316	-1.419	-2.323	-2.173	-1.062	-2.128	-1.83	-0.73	-1.971	-1.69
CDCA1	-4.614	-1.929	-1.235	-3.466	-2.108	-3.408	-3.261	-2.229	-2.03	-3.344	-3.655	-2.546	0.497	-0.502	-0.293	-0.988	-1.601	-1.793	-0.929	0.045	-0.451	-0.691	-0.943	-2.172	-0.571	-1.613	-0.349	-2.826	-1.347	0.03	-0.529	-0.441	-2.385	-0.668	-2.179	-1.026	-0.283	-0.76	-2.1	-1.892	-0.726	-1.248	-0.014	-0.853	-0.118	-0.146	-1.067	-1.125	-1.121
CDH3	1.833	1.767	1.478	1.236	1.256	1.63	1.311	2.048	1.536	1.696	1.426	1.653	2.706	1.339	0.72	-0.331	1.366	2.159	1.947	-0.224	2.432	1.958	-0.1	2.684	1.197	1.875	2.57	2.411	1.888	1.615	3.136	1.724	1.456	1.293	1.732	1.696	0.755	-0.657	1.305	2.291	0.809	3.15	3.325	4.933	2.849	1.696	1.965	0.077	1.324
CENPF	-1.853	-2.179	-1.814	-2.067	-2.56	-2.315	-1.127	-2.318	-2.582	-2.288	-2.798	-2.392	0.878	0.085	0.268	-1.054	-1.438	-0.838	-0.047	0.169	0.09	-0.066	-1.529	-0.993	-0.039	-1.128	0.426	-2.374	-0.292	0.066	-0.44	-0.344	-0.708	-0.599	-2.543	0.571	-0.125	-0.889	-1.831	-1.592	-1.462	-0.801	-0.007	-1.065	-0.355	0.422	-0.876	-0.704	-1.564
CEP55	-4.33	-3.54	-2.89	-4.78	-3.29	-4.6	-3.68			-4.8	-4.28	-4.78	-0.184	-0.653	0.794	-0.817	-1.731	-1.594	-1.14	-0.79	-0.03	-0.95	-1.08	-0.86	-0.91	-1.69	-0.38	-2.82	-0.01	-0.03	-0.17	-1.23	-0.39	-0.08	-2.04	-1.3	-0.93	-0.49	-0.78	-1.43	-1.21	-0.69	-0.45	-1.47	-0.68	0.22	-0.36	-0.52	-1.25
CXXC5	0.076	0.653	0.071	-0.354	-0.148	-0.017	0.265	-0.278	0.1	-0.946	-1.659	0.076	-0.587	-0.117	-1.745	-0.12	-0.148	-0.706	-1.181	-0.321	-0.729	-1.244	-0.903	-0.933	-2.033	0.277	-1.115	-1.057	-1.761	-1.696	-1.946	-0.433	-1.492	-1.236	-0.619	-1.788	-0.947	0.235	-0.815	-1.078	-1.519	-1.127	-1.019	-2.688	-0.863	-1.057	-1.56	-1.189	-0.56
EGFR	0.091	-0.19	0.25	0.037	-0.278	0.097	0.229	0.858	0.654	0.463	0.605	0.543	-0.126	0.491	-0.128	0.006	0.412	0.157	-0.242	3.265	0.241	-0.152	0.238	0.521	-0.1	0.3	-0.894	-0.245	0.813	0.206	0.346	0.075	-0.176	0.377	-0.124	0.935	-0.022	0.416	0.954	0.329	0.292	0.143	0.709	0.825	0.5	0.841	0.194	0.497	0.484
ERBB2	0.489	0.364	0.509	0.607	0.761	0.862	0.237	0.847	0.789	0.118		0.394	2.093	1.59	0.544	1.357	0.699	0.881	1.79	1.141	1.505	2.112	-0.209	1.513	1.179	3.925	2.775	1.37	0.909	0.665	0.815	2.497	-0.463	-0.709	1.47	0.957	0.451	-0.68	0.189	1.031	1.715	1.82	2.359	2.598	1.638	1.54	1.854	0.898	0.895
ESR1	-0.373	1.953	0.79	-0.414	-0.488	0.613	0.155	-0.654	1.687	1.166	-0.579	-0.627	-2.762	-0.966	-1.251	-2.101	-1.525	-2.273	-3.919	-3.169	-2.553	-3.744	-3.066	-4.106	-4.38	-1.922	-1.689	-4.949	-4.17	-1.634	-4.154	-3.577	-4.633	-3.336	-4.211	-4.915	-5.439	-4.717	-3.399	-1.539	-3.652	-3.883	-3.462	-4.039	-2.566		-2.995	-3.367	-1.822
EXO1	-2.145	-3.007	-2.008	-3.299	-3.052	-3.681	-2.452	-3.243	-3.556	-2.488	-3.283		-0.3	-1.15	-0.71	-0.23	-1.82	-1.27	-0.711	-0.871	-0.351	-0.734	-1.49	-0.923	-0.802	-1.232	0.279	-3.569	-1.015	-1.002	-1.463	-1.22	-1.07	-0.964	-1.982	-0.861	0.362	-0.857	-0.963	-2.583	-1.18	-2.016	-0.239	-0.305	-0.491	-0.146	-0.707	-0.662	-0.988
FGFR4	-0.04	-0.01	0.06	-0.69	0.49	-1.35	-0.28	-0.8	-0.47	-0.94	-1.09	-0.94							-1.543	-1.386	-1.363	-0.16	-2.078	-1.598	-1.423	-1.457	-0.715	-1.672	-1.965	-2.83	-2.376	-0.164	-1.715	-1.397	-2.145	-1.847	0.45	-1.797	-2.119	-2.186	-2.011	-1.624	-1.441	-0.791	-1.796	-2.333	-2.27	-2.112	-1.867
FOXA1	0.333	1.215	1.205	-3.417	1.005	-0.372	0.222	0.708	1.614	0.269	0.987	0.432	-4.24	-3.85	-3.49	-4.04	-2.18	-3.19	-3.286	-4.225	-3.931		-1.257		-2.935	-2.405	-3.953	-0.047	-4.026	-2.674	-3.485	-3.902	-0.44	-3.28	-3.554			-4.91			-2.123	-3.97	-3.298		-4.089				-3.259
FOXC1	0.905	-0.101	1.649	1.926	0.233	0.901	1.506	0.854	0.55	1.546	0.817	1.49	2.223	1.497	2.368	-1.125	1.355	3.622	3.29	1.7	1.8	2.87	3.58	2.19	3.32	2.18	2.52	4.11	2.51	0.84	2.1	3.15	2.28	2.94	3.01	3.92	2.6	2.64	3.03	2.55	2.08	3.59	2.7	3.38	1.95	2.37	2.32	2.53	2.95
GPR160	-0.813	0.173	-0.348	-1.49	0.22	-0.332	-0.23	-1.631	-1.614	-0.227	1.034	-0.271	-0.581	-0.876	0.029	-1.662	-0.619	-1.242	-0.314	-1.174	-0.188	-1.652	0.242	-1.658	-1.081	-2.07	-0.549		-0.866	0.926	-0.54	-1.504	-1.287	-0.391	-0.362	-1.68	-2.391	-1.509	-0.398	0.111	0.509	-0.509	-0.546	-1.962	-0.191	-2.36	-1.027	-1.134	-0.324
GRB7	0.961	1.003	0.938	1.154	1.158	0.887	0.59	1.393	1.28	0.496	0.864	0.557	0.651	0.759	0.298	0.367	0.722	0.839	0.488	0.497	-0.095	0.635	0.603	0.542	0.914	1.79	0.965	2.042	0.379	0.466	0.628	0.402	0.824	0.442	0.849	0.992	0.214	0.045	0.735	0.847	0.912	1.224	1.418	1.019	0.723	0.587	0.872	0.633	0.988
KIF2C	-2.248	-1.284	-1.322	-2.91	-1.284	-3.193	-2.04	-4.094	-3.638	-2.955	-3.761	-3.317	0.127	-0.033	-0.77	-0.45	-1.171	-0.415	0.435	-0.527	-1.501	-0.384	-0.601	-1.384	-0.713	-0.116	-0.518	-3.571	-1.609	-1.566	-0.683	-1.728	-0.796	-1.87	-2.347	-0.731	0.363	-0.756	-0.273	-1.754	-1.614	-2.231	-1.111	-0.736	-0.946	-0.265	-1.573	-1.6	-1.457
KNTC2	-3.64	-4.101	-2.741	-3.921	-3.58	-4.025	-3.721	-4.345	-4.818	-3.374	-4.108	-4.277	0.698	-0.801	-0.085	-0.283	-0.919	-1.029	-0.189	-0.236	0.155	-1.284	-0.706	-0.812	-0.146	-1.379	-0.987	-2.622	-0.529	-0.043	-0.672	-1.524	-0.939	-0.551	-1.724	-1.479	0.824	-0.078	-0.772	-1.337	0.358	-1.057	0.077	-1.648	-0.548	0.948	-0.989	-0.712	-1.027
KRT14	3.042	3.374	3.041	3.234	2.978	3.201	2.784	1.498	1.156	1.916	3.084	2.802	0.487	0.28	0.76	-0.286	0.674	-0.239	3.873	0.358	-0.698	0.349	2.759	-0.458	2.193	2.496	0.016	-0.978	1.529	0.012	2.18	0.084	-0.642	0.75	0.273	4.127	0.109	2.309	1.111	1.683	0.237	3.602	-0.089	0.355	0.055	-0.017	2.478	2.749	1.251
KRT17	2.364	2.044	1.526	1.701	1.21	1.228	1.231	2.891	2.694	1.675	2.563	2.917	-0.782	-0.475	1.393	-0.754	0.041	0.636	2.256	1.736	-1.268	-0.871	-0.199	1.206	1.377	3.531	1.598	1.373	2.051	-0.581	2.193	0.182	-2.479	-0.043	0.272	1.624	-0.899	-1.006	1.808	3.197	0.848	3.37	-1.551	2.916	-0.722	2.066	1.92	1.913	3.712
KRT5	2.493	1.238	2.253	1.333	1.422	1.179	1.417	2.215	1.915	1.746	2.175	2.071	-1.37	1.138	1.924	-1.376	-0.377	-0.466	2.828	0.033	0.823	-1.293	-0.542	1.104	-0.533	1.967	-1.162	-1.547	2.99	-1.419	1.58	-0.028	-0.501	0.096	-0.959	1.085	1.474	-1.52	1.348	1.026	-0.758	2.316	-1.129	3.719	0.713	1.898	1.327	3.262	1.209
MAPT	0.334	-0.014	0.34	0.433	-0.109	0.189	0.064	0.417	0.303	0.42	0.079	0.084	0.325	0.561	-0.211	0.093	0.163	0.019	0.042	-0.551	0.03	-0.067	-0.05	-0.375	-0.374	-0.084	0.167	0.232	-0.25	-0.458	-0.212	0.653	-0.323	-0.424	-0.192	-0.296	-0.055	-0.708	0	0.174	-0.022	-0.245	0.295	0.237	0.362	-0.407	-0.611	-0.469	-0.236
MDM2	1.231	0.506	1.023	0.449	0.794	-0.267	-0.402	1.503	0.439	-0.093	-0.144	0.332	0.379	1.285	0.266	0.68	0.543	0.785	0.449	0.1	-0.514	0.523	0.663	-0.012	-0.105	0.302	0.142	-0.301	-0.056	0.374	-0.003	0.146	0.478	0.219	0.282	-0.138	-0.081	-0.266	0.027	-0.1	0.053	0.174	0.196	0.704	0.516	0.185	-0.075	0.667	0.276
MELK	-2.454	-2.737	-2.416	-3.819	-2.796	-3.738	-2.723	-4.158		-3.051	-3.67	-4.071	-0.162	-0.646	-0.778	0.007	-1.458	-1.367	-1.478	-0.885	-0.599	-1.394	-0.384	-0.041	-0.54	-2.05	-0.452	-2.241	-0.414	-0.672	-0.514	-1.079	0.343	-2.015	-1.993	-0.78	0.334	0.077	0.287	-0.442	-0.229	-1.438	0.083	-0.438	-0.867	-0.185	-1.114	-1.096	-0.398
MIA	2.282	3.939	1.686	0.909	2.449	2.219	1.996	2.176	2.283	1.745	1.595	2.193	3.33	1.53	2.33	-2.55	2.16	2.44	4.449	-2.377	0.838	3.59	3.59	2.849	4.844	4.222	1.042	3.435	2.467	2.976	2.197	1.969	-4.273	0.359	2.629	3.421	2.741	2.35	3.933	4.532	1.937	1.656	0.614	1.325	-1.365	4.1	2.731	3.525	1.743
MKI67	-1.76	-1.45	-1.31	-2.24	-1.49	-2.45	-2.02	-2.49	-2.66	-2.01	-2.8	-3.5	-0.342	-1.039	-0.306	0.291	-0.607	-0.284	0.839	-0.446	-0.52	-0.771	-0.078	-0.511	-0.048	-1.603	0.726	-2.056	0.405	0.441	-0.554	-1.326	0.712	1.286	-0.247	-1.041	0.48	0.475	0.002	-1.431	0.193	-0.939	-1.058	0.43	-0.103	1.247	-1.022	0.373	-1.087
MLPH	1.914	1.646	1.812	2.697	2.113	1.396	0.838	2.609	2.028	1.306	1.246	1.904							0.715	0.837	-0.309	0.698	1.875	0.787	0.713	1.429	0.763	0.856	0.64	0.366	0.71	0.67	0.469	1.009	1.388	1.688	0.92	0.558	0.293	1.046	0.953	1.108	0.168	0.872	1.132	0.322	0.729	0.857	0.979
MMP11	-0.094	-0.085	-0.526	-0.932	-0.5	-0.602	-0.133	0.073	-0.114	-0.885	-0.522	-0.262	3.714	0.151	1.386	1.898	2.469	4.378	4.078	3.241	3.557	1.459	2.189	3.688	2.029	4.096	2.581	4.848	2.845	0.707	3.28	2.056	4.91	1.552	6.042	3.782	0.632	0.713	4.458	2.947	3.609	3.408	1.74	4.631	1.355	1.288	3.307	3.065	2.943
MYBL2	-2.296	-2.802	-2.303	-2.894	-2.41	-3.241	-2.826	-3.409	-3.564	-3.173	-3.651	-3.867	0.207	0.36	-0.487	0.658	-1.513	-0.308	0.303	-0.133	-0.266	-0.671	-0.885	-0.635	-0.689	-1.396	0.364	-2.522	-1.063	-1.405	-1.61	-0.699	-1.022	-0.553	-1.907	-1.511	-1.148	-1.247	-1.102	-1.419	-1.421	-1.71	-0.47	0.205	-0.882	0	-1.561	-0.771	-0.956
MYC	-0.591	-0.392	0.336	-0.799	-0.202	0.347	0.445	-1.168	-2.322	-0.049	0.296	0.687	-0.795	-0.309	-0.209	-2.579	-1.534	-1.128	-2.323	0.574	-0.664	-1.588	-0.99	-1.824	0.238	-1.162	-1.319	-3.136	-0.675	-0.653	-1.666	-0.504	1.257	-1.634	-1.51	-0.887	-1.585	-1.408	-0.864	-0.736	-1.205	-1.771	0.212	-0.708	-1.123	-2.161	-0.621	-0.544	-2.106
NAT1	0.814	1.857	-0.061	-0.906	0.266	-0.192	-0.319	1.496	1.446	0.048	0.012	-0.175	-0.29	0.198	-0.183	-0.51	-0.175	-0.422	-0.696	-0.984	-0.063	-0.567	0.094	0.175	-0.93	-0.647	-0.88	0.009	0.247	0.266	-0.157	-1.196	-0.246	0.731	0.534	-0.628	-0.083	0.389	1.189	0.004	0.123	0.228	-0.074	-0.335	0.572	-0.386	-0.374	-0.035	1.475
ORC6L	-2.272	-2.534	-2.526	-3.021	-2.379	-3.832	-2.527		-3.277	-3.039	-3.411		-0.104	-1.589	-0.343	-0.236	-2.198	-1.986	-1.827	-1.548	-1.48	-1.387	-1.993	-1.83	-1.161	-3.223	-1.591		-1.252	-1.433	-1.414	-1.604	-2.567	-1.091	-2.873	-1.715	-0.214	-1.552	-2.079	-2.557	-1.347	-1.466	-1.365	-2.257	-1.69	-1.6	-0.341	-2.412	-2.663
PGR	0.794	1.386	0.428	0.638	1.413	0.755	0.063	1.085	1.05	0.023	0.023	-0.064							0.009	-0.119	-0.172	0.585	0.242	0.2	1.281	-0.669	0.605	0.821	-0.244	0.861	1.14	0.053	0.432	1.145	0.239	1.073	1.029	0.025	-0.53	0.986	0.314	1.131	0.529	0.779	1.165	1.343	-0.432	1.034	-0.174
PHGDH	-1.027	-0.988	-0.729	-0.543	-1.07	-0.754	-0.859	-1.526	-1.847	-1.163	-1.974	-1.753	-1.252	-1.239	-0.262	-0.571	-1.373	0.893	0.031	-0.173	-0.265	0.132	-1.283	-1.358	0.32	-0.434	-0.745	-0.855	-0.168	-2.046	-0.176	-0.914	-1.774	0.438	-2.221	-0.91	0.205	-0.133	-0.456	-0.291	-2.286	-1.509	-1.306	-1.012	-1.69	-0.282	1.447	-0.7	-1.03
PTTG1	-2.65	-2.386	-1.658	-2.828	-2.248	-3.064	-2.821	-3.668	-3.925	-2.752	-3.541	-3.869	0.011	-0.503	-0.913	-0.442	-1.342	-1.205	-0.879	-0.601	-0.879	-1.185	-1.532	-1.42	-1.536	-1.2	0.113	-2.334	-2.05	-0.86	-1.298	-0.688	-1.232	-0.665	-1.821	-0.733	0.374	-0.244	-1.146	-2.161	-1.06	-1.785	-0.599	-1.124	-1.073	-0.685	-1.443	-1.591	-1.247
RRM2	-3.928	-4.659	-3.77	-4.536	-3.798	-4.644	-4.051	-5.017	-5.082	-4.331	-4.817	-4.986	-1.355	-1.641	-1.767	0.52	-1.596	-1.934	-1.809	-2.542	-1.492	-3.059	-2.219	-1.906	-2.381	-2.692	-1.722	-3.982	-2.156	-1.499	-1.931	-1.801	-1.532	-1.127	-2.408	-1.923	-1.702	-1.305	-2.057	-1.918	-1.978	-2.159	-1.828	-1.124	-2.002	-1.27	-2.679	-2.288	-1.237
SFRP1	3.106	3.669	3.268	3.35	3.175	3.749	3.555	2.101	0.928	2.787	2.062	3.158	-1.245	-0.739	0.574	1.31	0.465	1.591	2.033	-1.8	2.17	4.319	1.909	2.962	3.348	2.676	1.617	2.927	0.682	1.347	1.821	1.091	-0.181	3.063	2.176	2.829	2.739	-1.248	-0.758	3.036	0.988	2.977	2.668	-0.528	0.925	2.099	1.791	-0.497	0.096
SLC39A6	-1.138	0.048	-0.796	-2.167	-1.054	-0.814	0.088	-2.166	-1.045	-0.552	-0.807	-0.758	-3.632	-4.466	-2.27	-3.476	-2.678	-4.026	-2.738	-2.535	-2.546	-2.553	-2.365	-2.932	-2.956	-1.289	-2.144	-2.787	-1.098	-3.132	-2.065	-2.038	-1.068	-2.231	-2.794	-3.292	-2.908	-0.913	-1.945	-2.303	-2.557	-1.972	-1.861	-2.661	-2.371	-2.349	-2.404	-0.195	-2.166
TMEM45B	-2.093	-0.933	-1.909	-3.274	-0.597	-2.717	-2.004	-1.349	-2.542	-2.38	2.206	-0.441	-3.381	-2.603	-3.212	-2.136	-2.563	-2.583	-3.039	-1.825	-3.069	-2.841	-2.847	-2.33		-3.378	-3.588	0.296	-2.459	-2.724	-3.235	-1.879	-2.838	-3.429	-3.91	-4.886	-4.301	-4.07		-1.719	-3.724	-3.049	-2.997	-3.86	-3.585	-3.989	-2.978		-2.925
TYMS	-4.36	-4.05	-2.86	-4.12	-3.8	-3.53	-3.96	-4.48	-4.51	-4.25	-4.78	-4.55	-1.34	-2.721	-0.838	-1.838	-2.055	-2.516	-1.63	-1.15	-0.43	-2.84	-1.57	-1.33	-0.43	-1.97	-2.7	-3.2	-0.74	-1.21	-0.79	-3.03	-1.2	-1.78	-2.46	-1.54	-0.11	0.11	-1.74	-1.69	-0.08	-1.11	-1.41	-2.59	-1.78	-0.41	-1.63	-2.31	-2.02
UBE2C	-1.448	-2.615	-0.708	-2.065	-1.847	-2.294	-1.686	-1.677	-1.891	-1.781	-2.232	-2.894	0.22	-0.23	-0.06	0.69	-1.02	-0.3	0.216	0.282	-0.944	-0.79	-0.667	-0.357	-1.032	-1.055	-0.639	-1.673	-0.233	-1.409		-0.379	-0.199	-0.762	-1.202	-1.111	0.167	-0.12	-0.111	-1.023	-0.315	-1.424	-0.051	0.149	-0.621	0.398	-0.806	0.622	-0.932
UBE2T	-3.382	-2.746	-2.744	-3.742	-2.575	-3.326	-3.158	-3.989	-4	-3.197	-3.616	-4.031	0.237	-0.227	-0.658	-1.027	-1.839	-1.085	-1.257	0.008	-0.997	-0.043	-2.105	-1.347	-0.16	-0.991	0.274	-1.87	-1.137	-0.312	-0.834	-0.83	-0.509	-0.805	-1.763	-1.368	-0.009	-0.982	-0.615	-1.359	-0.886	-1.529	0.649	-1.222	-0.296	0.826	-0.73	-1.435	-1.015
[truncated: 183 more columns]
