# Supplementary material for: Breast cancer PAM50 signature: correlation and concordance between RNA-Seq and digital multiplexed gene expression technologies in a triple negative breast cancer series
Source: BMC Genomics. 2019 Jun 3;20:452. doi: 10.1186/s12864-019-5849-0 (PMC6547580; doi:10.1186/s12864-019-5849-0)
Supplement: Supplementary file 6 — Code. Normalization and PAM50 scripts for both platforms. Scripts used to perform the PAM50 assay in RNA-Seq and NanoString nCounter® platforms, along with additional technique-specific and transcript ID files. (ZIP 91 kb) [file 12864_2019_5849_MOESM6_ESM.zip › Code/R_code_nanostring/PAM50_SubtypePrediction.R]

###############################################################################
##
## a) Extract the 50 genes of interest (in pam50_centroids.txt)
## b) Calculate Spearman's rank correlation between each sample and each 
## subtype centroid (in pam50_centroids.txt)
##
## Based on the script from Parker et al. 2009
## Modified by Antoni C. Picornell
## October 26, 2015
##
###############################################################################

###############################################################################
## Loading data paths
###############################################################################

## Input paths and filenames
calibrationFile    <- paste(paramDir, "mediansPerDataset.txt", sep="/")
trainCentroids     <- paste(paramDir, "pam50_centroids.txt", sep="/")
trainFile          <- paste(paramDir, "220arrays_nonUBCcommon+12normal_50g.txt", sep="/")
predFiles          <- paste(inputDir, inputFile, sep="/")

## Output paths and filenames
pdfname1    <- paste(outputDir, paste(short, "_predictionScores_PAM50RankCorrelation_1", ".pdf", sep=""), sep="/")
pdfname2    <- paste(outputDir, paste(short, "_predictionScores_PAM50RankCorrelation_2", ".pdf", sep=""), sep="/")
clustername <- paste(outputDir, paste(short, "_PAM50_normalized_heatmap", sep=""), sep="/")
outFile     <- paste(outputDir, paste(short, "_PAM50scores.txt", sep=""), sep="/")

###############################################################################
## Parameters
###############################################################################

# Edit gene names (if needed)
if(editGeneID == TRUE) {
  # Read table
  tab1 <- read.table(paste(inputDir, inputFile, sep="/"), header=TRUE, stringsAsFactors=FALSE)
  # Replace IDs
  for(i in 1:nrow(NewGeneID)) { tab1[which(tab1[,1] == as.character(NewGeneID[i,"OldID"])), 1] <- as.character(NewGeneID[i,"NewID"]) }
  # Sort table by Gene ID
  tab1 <- tab1[order(tab1[,1]),]
  colnames(tab1)[1] <- ""
  # Overwrite old file
  write.table(tab1, file=paste(inputDir, inputFile, sep="/"), row.names=FALSE, col.names=TRUE, sep="\t")
  # Remove objects
  rm(i)
}

# Define Proliferation genes
proliferationGenes <- c("CCNB1","UBE2C","BIRC5","KNTC2","CDC20","PTTG1","RRM2","MKI67","TYMS","CEP55","CDCA1")

# Just for visualization, and only set to FALSE if many missing genes
stdArray <- TRUE

###############################################################################
## Risk Scores thresholds definition
###############################################################################

# For subtype only model
glthreshold <- -0.15
ghthreshold <-  0.1

# For subtype + proliferation model
gplthreshold <- -0.25
gphthreshold <-  0.1

# For combined model
clthreshold <- -0.1
chthreshold <-  0.2

# For combined + proliferation model
cplthreshold <- -0.2
cphthreshold <-  0.2

###############################################################################
###############################################################################
## Begin analyses
###############################################################################
###############################################################################

###############################################################################
## 1. Load data
###############################################################################

# Load TRAIN DATA and standardize (for visualizations)
x    <- readarray(trainFile, hr = 2)
x$xd <- standardize(medianCtr(x$xd))

# Load the published centroids for classification
pamout.centroids <- read.table(trainCentroids, sep="\t", header=TRUE, row.names=1)

# Load data to be predicted
# Take into account the presence of clinical covariates such as tumor size)
if (hasClinical) { xhr=2 } else { xhr=1 }
y <- readarray(predFiles, hr=xhr, method=collapseMethod, impute=FALSE)

###############################################################################
## 2. Calibration
###############################################################################

# CALIBRATION
# Calibration option comes from the main running script:
# FALSE will force centering within the test set & TRUE will
# adjust by the calibration parameters (externally provided)

if (calibrationParameters == FALSE) {
  y$xd <- medianCtr(y$xd)
  print("No calibration parameters, centering within the test set...")
} else if (calibrationParameters == TRUE) {
  # Select and format the correct platform
  medians <- read.table(calibrationFile, sep="\t", header=TRUE, fill=TRUE, stringsAsFactors=FALSE)
  medians_genes <- medians[,1]
  medians <- data.matrix(medians[,calibration_flag])
  rownames(medians) <- medians_genes
  colnames(medians) <- calibration_flag
  rm(medians_genes)
  # Common genes
  tm <- overlapSets1(medians, y$xd)
  # Substract expression
  y$xd <- (tm$y-tm$x)
  print(paste("Calibration to:", dimnames(medians)[[2]]))
} else { print("Wrong calibration option") }

# Standardize TESTING dataset if you defined stdArray=TRUE
if (stdArray) { y$xd <- standardize(y$xd) }

###############################################################################
## 3. Scores
###############################################################################

# Get ER and HER2 Scores
erScore   <- as.vector(t(y$xd["ESR1",]))
her2Score <- as.vector(t(y$xd["ERBB2",]))

# Get mean for each sample JUST for the proliferation genes
this.proliferationGenes <- dimnames(y$xd)[[1]] %in% proliferationGenes
prolifScore             <- apply(y$xd[this.proliferationGenes,], 2, mean, na.rm=T)

###############################################################################
## 4. Run predictor
###############################################################################

# Run Predictor and manipulate distances
out           <- sspPredict(pamout.centroids, classes="", y$xd, std=FALSE, distm="spearman", centroids=TRUE)
out$distances <- -1*out$distances

# Get confidence score for the prediction (warnings() can be present)
call.conf <- c()
for (j in 1:length(out$predictions)) {
  call.conf[j] <- 1-cor.test(out$testData[,j], out$centroids[,which(colnames(pamout.centroids)==out$predictions[j])], method="spearman")$p.value
}
call.conf <- round(call.conf, 2)

###############################################################################
## 5. Calculate the Risk Scores
###############################################################################

genomic        <- 0.04210193*out$distances[,1] + 0.12466938*out$distances[,2] + -0.35235561*out$distances[,3] + 0.14213283*out$distances[,4]
genomicWprolif <- -0.0009299747*out$distances[,1] + 0.0692289192*out$distances[,2] + -0.0951505484*out$distances[,3] +  0.0493487685*out$distances[,4] + 0.3385116381*prolifScore

if (hasClinical) {
	xT <- as.numeric(as.vector(y$classes$T))
	combined        <- 0.0442770*out$distances[,1] + 0.1170297*out$distances[,2] + -0.2608388*out$distances[,3] + 0.1055908*out$distances[,4] + 0.1813751*xT
	combinedWprolif <- -0.009383416*out$distances[,1] +  0.073725503*out$distances[,2] + -0.090436516*out$distances[,3] + 0.053013865*out$distances[,4] + 0.131605960*xT + 0.327259375*prolifScore
}
	
# Calculate Risk Scores with/without considering the clinical variable AND write output files

if (hasClinical) {
  
  # Threshold the risk score (previously defined)
  criskgroups <- combined
  criskgroups[combined > chthreshold]                          <- "high"
  criskgroups[combined > clthreshold & combined < chthreshold] <- "med"
  criskgroups[combined < clthreshold]                          <- "low"
  
  cpriskgroups <- combinedWprolif
  cpriskgroups[combinedWprolif > cphthreshold]                                  <- "high"
  cpriskgroups[combinedWprolif > cplthreshold & combinedWprolif < cphthreshold] <- "med"
  cpriskgroups[combinedWprolif < cplthreshold]                                  <- "low"
  
  combined <- 100 * (combined + 0.35 ) / 0.85
  combinedWprolif <- 100 * (combinedWprolif + 0.35 ) / 0.85
  
  outtable <- cbind(out$distances, out$predictions, call.conf,
                    genomic, griskgroups, prolifScore,
                    genomicWprolif, gpriskgroups,
                    combined, criskgroups, combinedWprolif,
                    cpriskgroups,
                    erScore, her2Score)
  
  dimnames(outtable)[[2]] <- c("Basal","Her2","LumA","LumB","Normal","Call","Confidence",
                             "ROR-S (Subtype Only)","ROR-S Group (Subtype Only)","Proliferation Score", 
                             "ROR-P (Subtype + Proliferation)","ROR-P Group (Subtype + Proliferation)",
                             "ROR-C (Subtype + Clinical)","ROR-C Group (Subtype + Clinical)",
                             "ROR-PC (Subtype + Clinical + Proliferation)","ROR-PC Group (Subtype + Clinical + Proliferation)",
                             "ER","Her2")
	} else {
    
	# Threshold the risk score (previously defined)
	griskgroups <- genomic
	griskgroups[genomic > ghthreshold]                         <- "high"
	griskgroups[genomic > glthreshold & genomic < ghthreshold] <- "med"
	griskgroups[genomic < glthreshold]                         <- "low"
	
	gpriskgroups <- genomicWprolif
	gpriskgroups[genomicWprolif > gphthreshold]                                 <- "high"
	gpriskgroups[genomicWprolif > gplthreshold & genomicWprolif < gphthreshold] <- "med"
	gpriskgroups[genomicWprolif < gplthreshold]                                 <- "low"
	
	# Redefine Risk Scores
	genomic        <- 100 * (genomic + 0.35 ) / 0.85
	genomicWprolif <- 100 * (genomicWprolif + 0.35 ) / 0.85  
    
	outtable <- cbind(out$distances, out$predictions, call.conf,
                    genomic, griskgroups, prolifScore,
                    genomicWprolif, gpriskgroups,
                    erScore, her2Score)
  
	dimnames(outtable)[[2]] <- c("Basal","Her2","LumA","LumB","Normal","Call","Confidence",
															"ROR-S (Subtype Only)","ROR-S Group (Subtype Only)","Proliferation Score", 
															"ROR-P (Subtype + Proliferation)","ROR-P Group (Subtype + Proliferation)",
															"ER","Her2")
	}
 
write.table(outtable, outFile, sep="\t", col.names=NA)

###############################################################################
# 6. Make some plots for evaluation
###############################################################################

print(paste("ER range:", quantile(erScore, 0.9, na.rm=TRUE)-quantile(erScore, 0.1, na.rm=TRUE)))

# Define colors
subtypeColors <- out$predictions
subtypeColors[subtypeColors=="Basal"]  <- "red"
subtypeColors[subtypeColors=="Her2"]   <- "hotpink"
subtypeColors[subtypeColors=="LumA"]   <- "darkblue"
subtypeColors[subtypeColors=="LumB"]   <- "skyblue"
subtypeColors[subtypeColors=="Normal"] <- "green"

conf.colors <- call.conf
conf.colors[call.conf>=0.95] <- "black"
conf.colors[call.conf<0.95]  <- "red"
	
# Heatmap
pdf(paste(clustername, ".pdf",sep=""))
myHeatmap(out$testData, cbind(subtypeColors,conf.colors), file=paste(clustername,".cdt",sep=""), rowNames=rownames(out$testData))
dev.off()

# Boxplots
pdf(pdfname1, height=10, width=12)
pars <- par(no.readonly=TRUE)
myplot(out, short, prolifScore)
dev.off()

## PCA plots for training and testing datasets
tm <- overlapSets(x$xd, y$xd)
tm$x <- tm$x[, !is.na(x$classes$subtype)]
tm <- cbind(tm$x,	impute.knn(as.matrix(tm$y))$data)
classes <- matrix(nrow=4, ncol=dim(tm)[2])
nTrainSamples <- length(x$classes$subtype[!is.na(x$classes$subtype)])

classes[1,] <- c(rep("Train", nTrainSamples), rep(short,dim(y$xd)[2]))
classes[2,] <- c(as.character(x$classes$subtype[!is.na(x$classes$subtype)]), rep(NA, dim(tm)[2]-dim(x$xd[,!is.na(x$classes$subtype)])[2]))
classes[3,] <- c(rep(NA, dim(tm)[2]-length(out$predictions)), out$predictions)

pdf(pdfname2, height=6, width=12)
tm <- scale(tm, center=F)
par(mfrow=c(1,3))
pcaEA(tm, classes[1,], mainStr="Traing and Test sets", showNames=FALSE, showClasses=FALSE)
pcaEA(tm[,!is.na(as.vector(t(classes[2,])))], classes[2,!is.na(as.vector(t(classes[2,])))],
      mainStr="Training cases", showNames=FALSE, showClasses=FALSE, groupColors=c("red","hotpink","darkblue","skyblue","green"))
pcaEA(tm[,!is.na(as.vector(t(classes[3,])))], classes[3,!is.na(as.vector(t(classes[3,])))],
      mainStr="Test cases", showNames=FALSE, showClasses=FALSE, groupColors=c("red","hotpink","darkblue","skyblue","green"))
par(pars)
dev.off()
