# Supplementary material for: Breast cancer PAM50 signature: correlation and concordance between RNA-Seq and digital multiplexed gene expression technologies in a triple negative breast cancer series
Source: BMC Genomics. 2019 Jun 3;20:452. doi: 10.1186/s12864-019-5849-0 (PMC6547580; doi:10.1186/s12864-019-5849-0)
Supplement: Supplementary file 6 — Code. Normalization and PAM50 scripts for both platforms. Scripts used to perform the PAM50 assay in RNA-Seq and NanoString nCounter® platforms, along with additional technique-specific and transcript ID files. (ZIP 91 kb) [file 12864_2019_5849_MOESM6_ESM.zip › Code/R_code_nanostring/bioclassifier_subtypeAssignment_nanostring.R]

###############################################################################
##
## Config file for the subtype prediction scripts
##
## Script from Parker et al.
## Modified by Antoni C. Picornell
## April 17, 2017
##
###############################################################################

###############################################################################
## Load libraries
## 1. ctc: Bioconductor
## 2. heatmap.plus: CRAN
## 3. impute: Bioconductor
## 4. org.Hs.eg.db: Bioconductor
## 5. NanoStringQCPro: Bioconductor
###############################################################################

library(ctc)
library(heatmap.plus)
library(impute)
library(org.Hs.eg.db)
library(NanoStringQCPro)

###############################################################################
## Config parameters to be edited
###############################################################################

## Short name that will be used for output files
short <- "MY_EXPERIMENT_ID"

## Analysis results location
outputDir <- ("analysis/")

## Scripts location
scriptDir <- ("src/Analysis_scripts")

###############################################################################
## Platform parameters
###############################################################################

## Cuantification Platform (ncounter or rnaseq)
platform <- "ncounter"

## NanoString nCounter input files and folders
rccDir <- paste("data/raw/SAMPLES/", short, "/RCC", sep="")
rlfFile <- ("data/raw/NanoString_parameters/RLF/MY_EXPERIMENT_RLF.RLF")
cdrFile <- ("data/raw/NanoString_parameters/CDR/MY_EXPERIMENT_CDR")

###############################################################################
## Script1: Import and edit data after nCounter RCC pooling
###############################################################################

## Files and paths
importIN <- dir(rccDir, full.names=TRUE)
editDataDir <- ("data/edited/")

## Run script
source(paste(scriptDir, "import_data.R", sep="/"))

###############################################################################
## Script2: Normalization process
###############################################################################

## Files and paths
normIN   <- paste(editDataDir, short, "-rccSet.Rdata", sep = "")
normOut  <- paste("analysis/pam_normalization/", short, "_NORMALIZED_MS_HKGM.txt", sep="")
normPlot <- paste("analysis/pam_normalization/", short, "_NORMALIZED_MS_HKGM.png", sep="")

## Run script
source(paste(scriptDir, "nanostring_norm.R", sep="/"))

###############################################################################
## Script3: Load analysis parameters PAM50
###############################################################################

## Files and paths
paramDir <- "data/raw/PAM50_parameters"
inputDir <- "analysis/pam_normalization"
inputFile <- paste(short, "_NORMALIZED_MS_HKGM.txt", sep="")
outputDir <- "analysis/pam50_output"

## The column of the "mediansPerDataset.txt" file to use for calibration; 
## FALSE will force centering within the test set & TRUE will adjust by the
## calibration parameters (externally provided)
calibrationParameters <- TRUE

## Calibration values depending on the platform. Select the proper one:
## * arrayTrain_postMeanCollapse
## * htp1.5_WU_update
## * commercial_4x44k_postMeanCollapse_WashU_v2
## * commercial_1x44k_postMeanCollapse_WashU
## * Agilent_244K
## * GC.4x44Kcustom
## * RNAseq.V1
## * RNAseq.V2
## * RNAseq.Freeze.20120907
## * nCounter
calibration_flag <- "nCounter"

## May include tumor size as second row, with 'T' as the gene name, 
## and encoded as binary (0 for size <= 2cm or 1 for size > 2cm)
## set this variable to FALSE if tumor size is not available
hasClinical <- FALSE

## Can be mean or iqr (probe with max iqr is selected)
## Typically, mean is preferred for long oligo and
## iqr is preferred for short oligo platforms
collapseMethod <- "mean"

## If needed, generate a sorted list of gene names in order to have the
## same IDs as in the PAM50 predictor
## Set TRUE or FALSE
editGeneID <- TRUE
if(editGeneID == TRUE) {
  NewGeneID <- data.frame(
    OldID = c("NUF2","NDC80"),      # In your CodeSet
    NewID = c("CDCA1","KNTC2")      # In original PAM50
  )
}

## Run the assignment algorithm
source(paste(scriptDir, "PAM50_SubtypePrediction_functions.R", sep="/"))
source(paste(scriptDir, "PAM50_SubtypePrediction.R", sep="/"))
