# Supplementary material for: Breast cancer PAM50 signature: correlation and concordance between RNA-Seq and digital multiplexed gene expression technologies in a triple negative breast cancer series
Source: BMC Genomics. 2019 Jun 3;20:452. doi: 10.1186/s12864-019-5849-0 (PMC6547580; doi:10.1186/s12864-019-5849-0)
Supplement: Supplementary file 6 — Code. Normalization and PAM50 scripts for both platforms. Scripts used to perform the PAM50 assay in RNA-Seq and NanoString nCounter® platforms, along with additional technique-specific and transcript ID files. (ZIP 91 kb) [file 12864_2019_5849_MOESM6_ESM.zip › Code/R_code_nanostring/import_data.R]

###########################################################
##
## Read the experiment files needed in subtype prediction
##
###########################################################

###########################################################
## Needed Libraries
## 1. NanoStringQCPro)
## 2. org.Hs.eg.db)
###########################################################

###########################################################
## Load data form different platforms
###########################################################

if(platform=="ncounter") {
  
  rccSet <- newRccSet(
    rccFiles = importIN
    ,rlf = file.path(rlfFile)
    ,cdrDesignData = file.path(cdrFile)
    ,addEgAnnotations = TRUE
    ,experimentData.name = "Inmaculada Ocana"
    ,experimentData.lab = "Laboratorio de Oncologia Traslacional"
    ,experimentData.contact = "oncolab@iisgm.com"
    ,experimentData.title = "NanoString PAM50 Panel"
  )
  
}

###############################################################################
## Save Data
## WARNING! NanoStringQCPro adds ONE count to the raw data file (+1)
###############################################################################

save(rccSet, file = paste(editDataDir, short, "-rccSet.Rdata", sep = ""))
