# Supplementary material for: Breast cancer PAM50 signature: correlation and concordance between RNA-Seq and digital multiplexed gene expression technologies in a triple negative breast cancer series
Source: BMC Genomics. 2019 Jun 3;20:452. doi: 10.1186/s12864-019-5849-0 (PMC6547580; doi:10.1186/s12864-019-5849-0)
Supplement: Supplementary file 6 — Code. Normalization and PAM50 scripts for both platforms. Scripts used to perform the PAM50 assay in RNA-Seq and NanoString nCounter® platforms, along with additional technique-specific and transcript ID files. (ZIP 91 kb) [file 12864_2019_5849_MOESM6_ESM.zip › Code/R_code_nanostring/mediansPerDataset.txt]

	arrayTrain_postMeanCollapse	htp1.5_WU_update	commercial_4x44k_postMeanCollapse_WashU_v2	commercial_1x44k_postMeanCollapse_WashU	Agilent_244K	GC.4x44Kcustom	RNAseq.V1	RNAseq.V2	RNAseq.Freeze.20120907	nCounter
ACTR3B	-0.5155	1.833329153	-0.242846154	-0.187	-0.388494218	-0.401651205	2.150463	7.787369	7.741020626	-6.741755882
ANLN	-2.479	-1.155718884	-2.51515	-0.927	-2.032012682	-1.534879954	3.161933	10.127989	10.08239391	-7.486166437
BAG1	-0.1115	-1.497888263	-0.079864865	-0.1665	-0.03725825	0.184240057	3.661344	10.2573605	10.27323957	-6.039778627
BCL2	0.622	2.487484419	1.07725	0.237	1.257524808	1.068783354	2.908344	10.1071375	9.894600585	-5.095473325
BIRC5	-1.822	-0.283588588	-1.788589744	-0.2565	-1.088205268	-0.764309308	5.138799	8.823201	8.749377386	-4.836517441
BLVRA	0.039	2.353384781	0.500923077	0.071	-0.022254452	-0.087042028	5.141719	10.1090385	10.02330221	-3.729734025
CCNB1	-2.237	0.37935647	-1.922225	-1.2715	-2.186852472	-1.805555024	4.343276	10.07328	10.07544418	-4.552184582
CCNE1	-1.0145	0.651351044	-1.159175	-0.445	-1.066005778	-1.313667734	1.080679	6.8246305	6.575216259	-7.410217583
CDC20	-1.4325	-0.839824418	-2.337333333	-1.3615	-1.751721131	-1.42813064	4.01742	9.7024695	9.644891313	-5.748675904
CDC6	-2.3195	0.71656509	-2.4434	-1.606	-2.057808926	-2.123025327	2.72016	9.004114	8.941387326	-6.753818443
CDCA1	-2.038	1.638392758	-2.109948718	-1.417	-1.729310094	-1.683080975	2.853512	8.5259575	8.351492072	-6.81170814
CDH3	0.632	1.366044601	0.1884861	0.532	0.296621134	1.531207949	3.537564	10.220934	10.06702348	-5.664361973
CENPF	-1.879	-0.962983198	-2.009641026	-1.3315	-1.21260496	-0.768662742	3.398836	11.5313125	11.51559215	-5.083847062
CEP55	-2.04	-0.371643412	-2.079578947	-0.964	-1.204119457	-1.431361457	3.125604	9.1442315	9.052467792	-6.053426699
CXXC5	-0.0505	1.927138533	-0.368105263	-0.3395	0.583435937	0.481069885	3.787784	9.0423375	9.103994687	-3.667006694
EGFR	-0.045	-0.40895264	-1.61425	-0.876	-0.829362046	-0.889644121	3.07768	8.394747	8.272603427	-5.775531079
ERBB2	2.0265	3.373980383	2.213675	1.301	2.084875895	1.798398114	5.628712	12.383604	12.53649007	-2.976579347
ESR1	1.1185	2.916796808	0.851794872	0.5205	1.407449286	1.884679352	4.103266	11.548663	10.54897166	-3.244715575
EXO1	-2.0815	-0.436104334	-1.7515	-1.345	-1.953058342	-1.706254175	2.019916	8.3333095	8.237287651	-6.781469004
FGFR4	-1.5571	-0.09021586	-1.17074359	-0.306	-1.008645285	-0.838117439	0.626443	6.9816875	6.923929399	-8.816240466
FOXA1	1.7755	2.004403583	0.756825	1.38	2.892450211	3.098768018	5.764829	12.476216	12.39967935	-1.128281138
FOXC1	-0.45	1.42887446	-0.884275	-0.329	-0.140602891	-0.257162476	1.569993	7.610427	7.423572709	-7.132576843
GPR160	0.383	5.666021198	0.879894737	0.3855	0.721157304	0.205774456	3.565155	9.7241485	9.681816867	-3.393361687
GRB7	0.772	0.37176255	0.727868421	0.205	0.785288784	0.754335128	3.175525	8.9493745	9.015404737	-5.337909974
KIF2C	-1.831	-0.978650592	-2.0756	-1.2595	-1.432894099	-1.910089055	2.938161	9.417261	9.263520271	-6.467753739
KNTC2	-2.0635	-0.475240357	-1.828	-1.718	-1.512434375	-1.950714547	2.541474	8.443132	8.339688581	-7.340982988
KRT14	0.2785	1.238253748	-0.39615	-0.0455	0.007196464	0.476875938	3.924223	9.141061	9.092058084	-5.552950821
KRT17	-0.459	0.246015736	-1.164825	-0.9995	-0.684369208	0.299103	5.043624	9.8528905	9.744508354	-4.876659496
KRT5	-0.6805	2.234875966	-1.19165	-0.8565	-0.761021133	-0.370911092	4.586891	10.014502	9.79697365	-5.605257263
MAPT	0	1.148998514	0.4418	0.104	0.403034349	0.224923312	2.22865	8.9984765	8.971144459	-6.063096287
MDM2	0.2405	6.503630597	-0.272666667	-0.1375	-0.197899543	0.042182041	3.714894	10.8924155	10.89241744	-5.679266825
MELK	-1.9175	-0.787196863	-1.9323	-1.3565	-1.847675214	-2.114271587	3.051069	8.936608	8.929375595	-6.337175869
MIA	-0.715	1.991145772	-1.043333333	-0.6455	-0.680630754	-0.971360836	0.973974	4.870818	4.470588924	-7.665991787
MKI67	-1.6965	-0.757719431	-2.965948718	-0.733	-1.726379305	-1.421802782	3.223842	11.458783	11.30192354	-6.884272293
MLPH	0.8465	1.963068745	-0.066131579	0.101	0.984550248	1.165422546	4.913037	11.745854	11.84782705	-5.694022976
MMP11	3.289	6.967634333	2.892685714	2.0165	3.241462153	2.983911051	6.228427	12.273603	12.36925692	-4.341287446
MYBL2	-1.9115	-1.981576466	-1.603775	-0.397	-1.61655395	-0.891372795	3.783066	10.267481	10.12309678	-5.483199312
MYC	-1.617	0.426752831	-2.335	-1.8795	-1.151368901	-1.056838057	5.470581	10.7286655	10.79443012	-3.751645489
NAT1	1.081	0.827508907	3.105475	0.8945	0.853039851	0.070663052	2.056371	7.8193675	7.720837976	-6.723148957
ORC6L	-2.4095	-1.400635704	-2.7957	0.4965	-2.338159534	-1.630313602	3.192866	7.464834	7.349175497	-6.6567374
PGR	0.648444444	1.030792302	-1.177483871	-0.905	-1.253546011	-1.340826207	-0.773159	7.2719725	6.492890662	-6.808642468
PHGDH	-1.9655	-0.949022832	-1.90485	-1.387	-1.283085454	-0.824596977	4.696283	10.4646865	10.29585295	-4.428982548
PTTG1	-1.8915	-1.064268952	-1.686974359	-1.224	-2.144596023	-2.069273217	4.467543	8.917508	8.760055573	-5.079292767
RRM2	-2.567	-0.803239531	-2.46925641	-0.308	-2.035829398	-1.318102035	3.839752	10.3274205	10.15748867	-4.90609831
SFRP1	-0.526	2.754784698	-1.08525	-0.0475	-1.641859488	-0.429075398	4.206757	10.361186	10.05478636	-5.475221444
SLC39A6	-0.8825	-0.557500599	-0.477	-0.942	0.079968262	0.090966572	6.728882	12.733075	12.53565184	-3.59271954
TMEM45B	-1.3705	1.998777205	-1.57915	-0.622	-1.694689158	-0.916975013	0.926741	6.4044815	6.548036591	-8.40186523
TYMS	-2.795	0.344801316	-2.783052632	-1.963	-2.233947158	-2.345344734	4.249755	9.5341305	9.419438291	-4.650071005
UBE2C	-1.089	-0.743295045	-2.214897436	-1.121	-1.168991322	-0.574436114	5.071614	9.683988	9.511211739	-3.628329719
UBE2T	-1.723	-0.152282102	-1.557513514	-1.029	-1.277875511	-1.155996763	4.397487	8.99464	8.887009756	-6.075746538
