# Supplementary material for: Breast cancer PAM50 signature: correlation and concordance between RNA-Seq and digital multiplexed gene expression technologies in a triple negative breast cancer series
Source: BMC Genomics. 2019 Jun 3;20:452. doi: 10.1186/s12864-019-5849-0 (PMC6547580; doi:10.1186/s12864-019-5849-0)
Supplement: Supplementary file 6 — Code. Normalization and PAM50 scripts for both platforms. Scripts used to perform the PAM50 assay in RNA-Seq and NanoString nCounter® platforms, along with additional technique-specific and transcript ID files. (ZIP 91 kb) [file 12864_2019_5849_MOESM6_ESM.zip › Code/R_code_nanostring/nanostring_norm.R]

###############################################################################
##
## QC and normalization in NanoString nCounter mRNA data
## Get normalized matrix of expression to be used in further analyses
##
###############################################################################

###############################################################################
## Load data from nSolver RAW output
## WARNING! In case you used NanoStringQCPro to get the raw counts, keep in
## mind that this package adds ONE count to the raw data file (+1)
###############################################################################

load(normIN)

ns_mrna <- data.frame(
  "Code.Class" = featureData(rccSet)$CodeClass
  ,"Name" = featureData(rccSet)$GeneName
  ,"Accession" = featureData(rccSet)$Accession
  ,stringsAsFactors = FALSE
)

sample_id <- rccSet@phenoData$SampleID
exprs_data <- exprs(rccSet) - 1
colnames(exprs_data) <- sample_id 
ns_mrna <- cbind(ns_mrna, exprs_data)
rownames(ns_mrna) <- NULL

ns_mrna_ct <- subset(ns_mrna, ns_mrna$Code.Class %in% c("Positive","Negative"))
ns_mrna_ct <- ns_mrna_ct[with(ns_mrna_ct, order(Name)), ]
ns_mrna_probe <- subset(ns_mrna, !ns_mrna$Code.Class %in% c("Positive","Negative"))
ns_mrna_probe <- ns_mrna_probe[with(ns_mrna_probe, order(Name)), ]
ns_mrna <- rbind(ns_mrna_probe, ns_mrna_ct)

rm(ns_mrna_probe, ns_mrna_ct, sample_id, exprs_data)

###############################################################################
## Define Housekeeping (HK) genes
###############################################################################

housekeepings <- c("ACTB","MRPL19","PSMC4","RPLP0","SF3A1")
ns_mrna[ns_mrna$Name %in% housekeepings, "Code.Class"] <- "Housekeeping"
rm(housekeepings)

###############################################################################
# Working matrices
###############################################################################

x <- ns_mrna[,4:ncol(ns_mrna)]
rownames(x) <- ns_mrna$Name
x <- as.matrix(x)

## Kinds of probes/genes
ftype <- ns_mrna$Code.Class

###############################################################################
## Background and housekeepers normalization
###############################################################################

## Background normalization (mean + 2 standard deviations, which removes a large
## proportion of false positives and therefore increases specifity at the
## expense of some sensitivity.
## Typical backgroung noise in NanoString is less than 30.
negc <- grep("NEG", rownames(x))
negc.mean <- apply(x[negc,], 2, mean)
negc.sd <- apply(x[negc,], 2, sd)

xf <- t(apply(x, 1, function(x,y){x[x<=y] <- y[x<=y]; return(x)}, negc.mean+2*negc.sd))

## Normalize to housekeepers (using geometric mean)
## The next apply() makes the same as:
## apply(x[houseloc,], 2, function(x) {exp(mean(log(x)))})
houseloc <- grep("House", ftype)

normFactors <- apply(xf[houseloc,], 2, function(x) {
  tot <- 1
  for(i in 1:length(x)) { tot <- tot * x[i] }
  return( tot^(1/length(x)) )
})

normFactors <- median(normFactors)/normFactors

# Original call
xn <- t(apply(xf, 1, function(x,y){x*y}, normFactors))

## log2 transformation
xn <- log2(xn)

## Plots
png(filename=normPlot, width=700, height=900, res=100)
par(oma=c(0,6,2,2))
layout(matrix(c(1,2,3,3,4,5), 3, 2, byrow = TRUE))
boxplot(log2(x), outline=FALSE, las=1, horizontal=T, cex.axis=0.9, main="No HK normalization")
boxplot(xn, outline=FALSE, las=1, horizontal=T, cex.axis=0.9, main="HK normalization", names=F)
barplot(negc.mean, xlim=c(0, 1.1*max(negc.mean)), las=1, horiz=T, main="Negative probe mean", cex.axis=0.9, cex.names=0.9)
plot(density(negc.mean), main="Negative probe mean", cex.axis=0.9)
hist(normFactors, main="Normalization factors")
dev.off()

## Format edition
xn <- cbind(rownames(xn), xn)
rownames(xn) <- NULL
xn <- as.data.frame(xn)
xn[, 1] <-  as.character(xn[ ,1])
xn[, c(2:ncol(xn))] <- sapply(xn[, c(2:ncol(xn))], as.character)
xn[, c(2:ncol(xn))] <- sapply(xn[, c(2:ncol(xn))], as.numeric)
colnames(xn)[1] <- ""

## Save normalized matrix
write.table(xn, file = normOut, sep="\t", col.names=TRUE, row.names=FALSE)

# Clean
rm(negc, negc.mean, negc.sd, houseloc, ftype, normFactors, x, xf, ns_mrna)
