# Supplementary material for: Breast cancer PAM50 signature: correlation and concordance between RNA-Seq and digital multiplexed gene expression technologies in a triple negative breast cancer series
Source: BMC Genomics. 2019 Jun 3;20:452. doi: 10.1186/s12864-019-5849-0 (PMC6547580; doi:10.1186/s12864-019-5849-0)
Supplement: Supplementary file 6 — Code. Normalization and PAM50 scripts for both platforms. Scripts used to perform the PAM50 assay in RNA-Seq and NanoString nCounter® platforms, along with additional technique-specific and transcript ID files. (ZIP 91 kb) [file 12864_2019_5849_MOESM6_ESM.zip › Code/R_code_rnaseq/bioclassifier_subtypeAssignment_FFPE.R]

###
# input variables for the subtype prediction script
###
library(ctc)
library(heatmap.plus)

paramDir<- "./PAM50/bioclassifier_R" # the location of unchanging files such as the function library and main program
inputDir<- "./Analysis"  # the location of the data matrix, and where output will be located

inputFile<- "MY-EXPERIMENT-RNASEQ.txt" # the input data matrix as a tab delimited text file
short<-"SHORT-EXPERIMENT-ID" # short name that will be used for output files

calibrationParameters<- "totalRNA.FFPE.20151111"	#the column of the "mediansPerDataset.txt" file to use for calibration; 
														#NA will force centering within the test set & -1 will not do any 
														#adjustment (when adjustment performed by used)

hasClinical<-FALSE 	#may include tumor size as second row, with 'T' as the gene name, 
										#and encoded as binary (0 for size <= 2cm or 1 for size > 2cm)
										#set this variable to FALSE if tumor size is not available

collapseMethod<-"mean" # can be mean or iqr (probe with max iqr is selected)
											# typically, mean is preferred for long oligo and
											# iqr is preferred for short oligo platforms


####
# run the assignment algorithm
####

source(paste(paramDir,"subtypePrediction_functions.R",sep="/"))
source(paste(paramDir,"subtypePrediction_distributed.R",sep="/"))
