# Supplementary material for: Breast cancer PAM50 signature: correlation and concordance between RNA-Seq and digital multiplexed gene expression technologies in a triple negative breast cancer series
Source: BMC Genomics. 2019 Jun 3;20:452. doi: 10.1186/s12864-019-5849-0 (PMC6547580; doi:10.1186/s12864-019-5849-0)
Supplement: Supplementary file 6 — Code. Normalization and PAM50 scripts for both platforms. Scripts used to perform the PAM50 assay in RNA-Seq and NanoString nCounter® platforms, along with additional technique-specific and transcript ID files. (ZIP 91 kb) [file 12864_2019_5849_MOESM6_ESM.zip › Code/R_code_rnaseq/mediansPerDataset_v2.txt]

X	arrayTrain_postMeanCollapse	htp1.5_WU_update	commercial_4x44k_postMeanCollapse_WashU_v2	commercial_1x44k_postMeanCollapse_WashU	Agilent_244K	RNAseq.Freeze.20120907	totalRNA.FFPE.20151111
ACTR3B	-0.5155	1.833329153	-0.242846154	-0.187	-0.388494218	7.741020626	7.553
ANLN	-2.479	-1.155718884	-2.51515	-0.927	-2.032012682	10.08239391	10.134
BAG1	-0.1115	-1.497888263	-0.079864865	-0.1665	-0.03725825	10.27323957	9.344
BCL2	0.622	2.487484419	1.07725	0.237	1.257524808	9.894600585	10.609
BIRC5	-1.822	-0.283588588	-1.788589744	-0.2565	-1.088205268	8.749377386	8.0915
BLVRA	0.039	2.353384781	0.500923077	0.071	-0.022254452	10.02330221	8.19
CCNB1	-2.237	0.37935647	-1.922225	-1.2715	-2.186852472	10.07544418	8.495
CCNE1	-1.0145	0.651351044	-1.159175	-0.445	-1.066005778	6.575216259	6.611
CDC20	-1.4325	-0.839824418	-2.337333333	-1.3615	-1.751721131	9.644891313	8.121
CDC6	-2.3195	0.71656509	-2.4434	-1.606	-2.057808926	8.941387326	8.025
CDCA1	-2.038	1.638392758	-2.109948718	-1.417	-1.729310094	8.351492072	7.2205
CDH3	0.632	1.366044601	0.1884861	0.532	0.296621134	10.06702348	9.427
CENPF	-1.879	-0.962983198	-2.009641026	-1.3315	-1.21260496	11.51559215	11.989
CEP55	-2.04	-0.371643412	-2.079578947	-0.964	-1.204119457	9.052467792	8.265
CXXC5	-0.0505	1.927138533	-0.368105263	-0.3395	0.583435937	9.103994687	8.451
EGFR	-0.045	-0.40895264	-1.61425	-0.876	-0.829362046	8.272603427	9.968
ERBB2	2.0265	3.373980383	2.213675	1.301	2.084875895	12.53649007	11.928
ESR1	1.1185	2.916796808	0.851794872	0.5205	1.407449286	10.54897166	10.048
EXO1	-2.0815	-0.436104334	-1.7515	-1.345	-1.953058342	8.237287651	8.103
FGFR4	-1.5571	-0.09021586	-1.17074359	-0.306	-1.008645285	6.923929399	6.08
FOXA1	1.7755	2.004403583	0.756825	1.38	2.892450211	12.39967935	11.367
FOXC1	-0.45	1.42887446	-0.884275	-0.329	-0.140602891	7.423572709	8.1455
GPR160	0.383	5.666021198	0.879894737	0.3855	0.721157304	9.681816867	8.893
GRB7	0.772	0.37176255	0.727868421	0.205	0.785288784	9.015404737	8.301
KIF2C	-1.831	-0.978650592	-2.0756	-1.2595	-1.432894099	9.263520271	8.4545
KNTC2	-2.0635	-0.475240357	-1.828	-1.718	-1.512434375	8.339688581	7.086
KRT14	0.2785	1.238253748	-0.39615	-0.0455	0.007196464	9.092058084	7.429
KRT17	-0.459	0.246015736	-1.164825	-0.9995	-0.684369208	9.744508354	8.908
KRT5	-0.6805	2.234875966	-1.19165	-0.8565	-0.761021133	9.79697365	8.764
MAPT	0	1.148998514	0.4418	0.104	0.403034349	8.971144459	8.873
MDM2	0.2405	6.503630597	-0.272666667	-0.1375	-0.197899543	10.89241744	12.155
MELK	-1.9175	-0.787196863	-1.9323	-1.3565	-1.847675214	8.929375595	8.033
MIA	-0.715	1.991145772	-1.043333333	-0.6455	-0.680630754	4.470588924	5.2495
MKI67	-1.6965	-0.757719431	-2.965948718	-0.733	-1.726379305	11.30192354	12.07
MLPH	0.8465	1.963068745	-0.066131579	0.101	0.984550248	11.84782705	11.784
MMP11	3.289	6.967634333	2.892685714	2.0165	3.241462153	12.36925692	11.163
MYBL2	-1.9115	-1.981576466	-1.603775	-0.397	-1.61655395	10.12309678	8.848
MYC	-1.617	0.426752831	-2.335	-1.8795	-1.151368901	10.79443012	10.551
NAT1	1.081	0.827508907	3.105475	0.8945	0.853039851	7.720837976	7.538
ORC6L	-2.4095	-1.400635704	-2.7957	0.4965	-2.338159534	7.349175497	7.6315
PGR	0.648444444	1.030792302	-1.177483871	-0.905	-1.253546011	6.492890662	8.586
PHGDH	-1.9655	-0.949022832	-1.90485	-1.387	-1.283085454	10.29585295	9.2585
PTTG1	-1.8915	-1.064268952	-1.686974359	-1.224	-2.144596023	8.760055573	7.317
RRM2	-2.567	-0.803239531	-2.46925641	-0.308	-2.035829398	10.15748867	9.3955
SFRP1	-0.526	2.754784698	-1.08525	-0.0475	-1.641859488	10.05478636	10.643
SLC39A6	-0.8825	-0.557500599	-0.477	-0.942	0.079968262	12.53565184	11.65
TMEM45B	-1.3705	1.998777205	-1.57915	-0.622	-1.694689158	6.548036591	6.3265
TYMS	-2.795	0.344801316	-2.783052632	-1.963	-2.233947158	9.419438291	8.438
UBE2C	-1.089	-0.743295045	-2.214897436	-1.121	-1.168991322	9.511211739	8.127
UBE2T	-1.723	-0.152282102	-1.557513514	-1.029	-1.277875511	8.887009756	7.068
